# Supplementary material for: Investigation on the differentiation of two Ustilago esculenta strains - implications of a relationship with the host phenotypes appearing in the fields
Source: BMC Microbiol. 2017 Dec 6;17:228. doi: 10.1186/s12866-017-1138-8 (PMC5719756; doi:10.1186/s12866-017-1138-8)
Supplement: Supplementary file 9 — List of the non-synonymous mutations, 38 of the structural changed pathogenicity related genes and the number of statistical mutated genes in mutation types and functional types. Strains were isolated from the cultivar of Jiaobai called Longjiao 2#. Grinding method was used to isolate the strains, and all the colonies formed were mixed to do the sequencing. The sequencing results of the MT types isolated from white Jiaobai were deposited at GenBank under accession JTLW00000000 and the GenBank accession of sequencing data of the T types isolated from grey Jiaobai was SRR5889164. All the non-synonymous mutations were compared between T and MT types, the results listed in Sheet 1. Also, 38 of the structural changed pathogenicity related genes were found out and listed in Sheet 2. These 38 genes were PCR confirmed from 6 cultivars of Jiaobai in Zhejiang Province (Longjiao 2#, Zhejiao 2#, Zhejiao 6#, Suozjiao, 911, Yujiao 3#). The number of statistical mutated genes in mutation types and functional types in MT types were listed in Sheet 3. (XLSX 1616 kb) [file 12866_2017_1138_MOESM9_ESM.xlsx]

## Sheet: Sheet1
			List of the non-synonymous mutations
Scaffold	position	MT/T_Quality Values_cover degree_Hom/Het	Variation	Ue_gene_ID	Start	End	Ue_secrted protein cluster	scaffold	PHI_id	PHIgene	GI	SpeciesID	Species	Virulence	Um_secrted protein cluster	Um_gene_ID	Ue_Um_identity	Sr_gene_ID	Ue_Sr_identity	Uh_secrted protein cluster	Uh_gene_ID	Ue_Uh_identity	Secrted	USMAgene	USMA	identity	cazy class	cazy description	kegggene	ko_id	ko_name	ko_defi	ko_EC	ko_class	nog_gene	nog_id	NOG_des	nog_class	NR_id	genedescription	similarity	GO_level	GOannot	IPR_level	IPR_annot
scaffold15	48878	TCGGAGG/T_2789.88_56_Hom	CODON_DELETION	g3526	13343836	13347093		scaffold15	PHI:226	PEX6	AAK16738	TX:5462	Colletotrichum lagenarium	Loss of pathogenicity		UM04191	68.52	sr15076	69.24		UHOR_06288	65.54		4191	jgi|Ustma1|4191|UM04191	68.52			uma:UM04191.1	K13338	PEX1	peroxin-1	--	Cellular Processes; Transport and Catabolism; Peroxisome [PATH:ko04146]	5270.UM04191.1	COG0464	ATPases of the AAA+ class	O	gi|343425257|emb|CBQ68793.1|	probable PEX1-peroxisomal assembly protein-peroxin [Sporisorium reilianum SRZ2]	70.8	5	|GO:0000166; nucleotide binding; Molecular Function|GO:0005524; ATP binding; Molecular Function|GO:0005777; peroxisome; Cellular Component|GO:0007031; peroxisome organization; Biological Process|GO:0017111; nucleoside-triphosphatase activity; Molecular Function	4	|IPR003593; ATPase, AAA+ type, core|IPR003959; ATPase, AAA-type, core|IPR003960; ATPase, AAA-type, conserved site|IPR015342; Peroxisome biogenesis factor 1, N-terminal
scaffold4	366410	AGAG/A_3528.83_67_Hom	CODON_DELETION	g598	3569140	3571181		scaffold4	PHI:133	AKT1	BAA36588	TX:5599	Alternaria alternata	Loss of pathogenicity		UM03228	81.83	sr12179	79.75		UHOR_05027	86.3		3228	jgi|Ustma1|3228|UM03228	81.83			pzu:PHZ_c3298	K01897	ACSL, fadD	long-chain acyl-CoA synthetase	6.2.1.3	Metabolism; Lipid Metabolism; Fatty acid metabolism [PATH:ko00071] Metabolism; Lipid Metabolism; Lipid biosynthesis proteins [BR:ko01004] Cellular Processes; Transport and Catabolism; Peroxisome [PATH:ko04146] Organismal Systems; Endocrine System; Adipocytokine signaling pathway [PATH:ko04920] Organismal Systems; Endocrine System; PPAR signaling pathway [PATH:ko03320]	5270.UM03228.1	KOG1176	Acyl-CoA synthetase	I	gi|71018289|ref|XP_759375.1|	hypothetical protein UM03228.1 [Ustilago maydis 521]	81.83	2	|GO:0003824; catalytic activity; Molecular Function|GO:0008152; metabolic process; Biological Process	2	|IPR000873; AMP-dependent synthetase/ligase|IPR020845; AMP-binding, conserved site
scaffold48	90572	TGTC/T_1618.25_41_Hom	CODON_DELETION	g5443	10077073	10079553		scaffold48	PHI:864	ZafA	ABJ98717	TX:5085	Aspergillus fumigatus	Loss of pathogenicity		UM03167	68.5	sr14210	69.38		UHOR_04942	77.2		3167	jgi|Ustma1|3167|UM03167	68.5			ecb:100052339	K09229	ZKSCAN	KRAB and SCAN domains-containing zinc finger protein	--	Genetic Information Processing; Transcription; Transcription factors [BR:ko03000]	5270.UM03167.1	fuNOG07363	Annotation not available	K	gi|319411505|emb|CBQ73549.1|	related to endothelial zinc finger protein induced by tumor necrosis factor alpha [Sporisorium reilianum SRZ2]	77.84
scaffold1	99440	AGCGGGC/A_4345.71_77_Hom	CODON_DELETION	g4493	16791182	16793734		scaffold1	PHI:382	SMU1	AAM97788	TX:5270	Ustilago maydis	Reduced virulence		UM04583	75	sr15465	72.88		UHOR_06589	72.38		4583	jgi|Ustma1|4583|UM04583	75	CBM6	Modules of approx. 120 residues. The cellulose-binding function has been demonstrated in one case on amorphous cellulose and &beta;-1,4-xylan. Some of these modules also bind &beta;-1,3-glucan, &beta;-1,3-1,4-glucan, and &beta;-1,4-glucan.	uma:UM04583.1	K04409	PAK1	p21-activated kinase 1	2.7.11.1	Metabolism; Enzyme Families; Protein kinases [BR:ko01001] Environmental Information Processing; Signal Transduction; MAPK signaling pathway [PATH:ko04010] Environmental Information Processing; Signal Transduction; MAPK signaling pathway - yeast [PATH:ko04011] Environmental Information Processing; Signal Transduction; ErbB signaling pathway [PATH:ko04012] Cellular Processes; Cell Motility; Regulat…	5270.UM04583.1	COG0515	Serine/threonine protein kinase	RTKL	gi|343425470|emb|CBQ69005.1|	Ste20-like protein kinase; has effect on mating [Sporisorium reilianum SRZ2]	81.16	5	|GO:0004672; protein kinase activity; Molecular Function|GO:0004674; protein serine/threonine kinase activity; Molecular Function|GO:0005515; protein binding; Molecular Function|GO:0005524; ATP binding; Molecular Function|GO:0006468; protein phosphorylation; Biological Process	9	|IPR000095; PAK-box/P21-Rho-binding|IPR000719; Protein kinase, catalytic domain|IPR002290; Serine/threonine-protein kinase domain|IPR008271; Serine/threonine-protein kinase, active site|IPR011009; Protein kinase-like domain|IPR015750; Serine/threonine-protein kinase, Pak-related|IPR017441; Protein kinase, ATP binding site|IPR017442; Serine/threonine-protein kinase-like domain|IPR020635; Tyrosine-…
scaffold1	314118	AGCG/A_2431.77_66_Hom	CODON_DELETION	g4571	16577548	16579659		scaffold1	PHI:465	KIN2	AAB63337	TX:5270	Ustilago maydis	Reduced virulence		UM04507	79.3	sr15392	86.62		UHOR_06484	90.38		4507	jgi|Ustma1|4507|UM04507	79.3			uma:UM04507.1	K10405	KIFC1	kinesin family member C1	--	Cellular Processes; Cell Motility; Cytoskeleton proteins [BR:ko04812]	5270.UM04507.1	COG5059	Kinesin-like protein	Z	gi|38304057|emb|CAE53638.1|	C-terminal kinesin [Ustilago maydis]	89.41	3	|GO:0003777; microtubule motor activity; Molecular Function|GO:0005524; ATP binding; Molecular Function|GO:0007018; microtubule-based movement; Biological Process	1	|IPR001752; Kinesin, motor domain
scaffold48	69404	TGGTGCG/T_788.69_51_Hom	CODON_DELETION	g5435	10056510	10058930		scaffold48	PHI:799	MGG_03530	EDJ94565	TX:148305	Magnaporthe grisea	Reduced virulence		UM03174	62.65	sr14217	67.71		UHOR_04953	63.28		3174	jgi|Ustma1|3174|UM03174	62.65			spo:SPBC1289.01c	K07126	K07126	--	--	Unclassified; Poorly Characterized; General function prediction only	5270.UM03174.1	COG0790	FOG: TPR repeat, SEL1 subfamily	R	gi|319411498|emb|CBQ73542.1|	related to SKT5-protoplast regeneration and killer toxin resistance protein [Sporisorium reilianum SRZ2]	69.76	1	|GO:0005488; binding; Molecular Function	2	|IPR006597; Sel1-like|IPR011990; Tetratricopeptide-like helical
scaffold47	48598	CTCT/C_3689.77_78_Hom	CODON_DELETION	g5550	17199315	17200937		scaffold47	PHI:211	CaTUP1	AAB63195	TX:5476	Candida albicans	Reduced virulence		UM04752	78.68	sr15626	78.97		UHOR_07597	74.59		4752	jgi|Ustma1|4752|UM04752	78.68			uma:UM04752.1	K12816	CDC40, PRP17	pre-mRNA-processing factor 17	--	Genetic Information Processing; Transcription; Spliceosome [PATH:ko03040] Genetic Information Processing; Transcription; Spliceosome [BR:ko03041]	5270.UM04752.1	KOG0282	mRNA splicing factor	S	gi|343426176|emb|CBQ69707.1|	probable CDC40-Pre-mRNA splicing factor important for catalytic step II [Sporisorium reilianum SRZ2]	73.58	1	|GO:0005515; protein binding; Molecular Function	8	|IPR001680; WD40 repeat|IPR011046; WD40 repeat-like-containing domain|IPR015943; WD40/YVTN repeat-like-containing domain|IPR017986; WD40-repeat-containing domain|IPR019775; WD40 repeat, conserved site|IPR019781; WD40 repeat, subgroup|IPR019782; WD40 repeat 2|IPR020472; G-protein beta WD-40 repeat
scaffold18	52453	AGGAGCG/A_2150.17_43_Hom	CODON_DELETION	g1901	18537497	18539761		scaffold18	PHI:380	SKN7	EAK97884	TX:5476	Candida albicans	Reduced virulence		UM05182	54.97	sr13089	58.47		UHOR_03142	68.71		5182	jgi|Ustma1|5182|UM05182	54.97			cnb:CNBB5560	K09419	HSFF	heat shock transcription factor, other eukaryote	--	Genetic Information Processing; Transcription; Transcription factors [BR:ko03000]	5270.UM05182.1	KOG0627	Heat shock transcription factor	K	gi|71022197|ref|XP_761329.1|	hypothetical protein UM05182.1 [Ustilago maydis 521]	61.69	4	|GO:0003700; sequence-specific DNA binding transcription factor activity; Molecular Function|GO:0005634; nucleus; Cellular Component|GO:0006355; regulation of transcription, DNA-dependent; Biological Process|GO:0043565; sequence-specific DNA binding; Molecular Function	2	|IPR000232; Heat shock factor (HSF)-type, DNA-binding|IPR011991; Winged helix-turn-helix transcription repressor DNA-binding
scaffold3	222849	CGCAGCAGCA/C_3215.82_78_Hom	CODON_DELETION	g2514	474907	478140		scaffold3	PHI:791	MGG_11899	EDJ98555	TX:148305	Magnaporthe grisea	Reduced virulence		UM00168	67.43	sr11514	74.58		UHOR_00299	69.43		168	jgi|Ustma1|168|UM00168	67.43			bta:513924	K12804	PSTPIP1	proline-serine-threonine phosphatase interacting protein 1	--	Organismal Systems; Immune System; NOD-like receptor signaling pathway [PATH:ko04621]	5270.UM00168.1	KOG2398	Predicted proline-serine-threonine phosphatase-interacting protein (PSTPIP)	D	gi|323507693|emb|CBQ67564.1|	related to Cell division control protein 15 [Sporisorium reilianum SRZ2]	77.9	1	|GO:0005515; protein binding; Molecular Function	2	|IPR001060; Fps/Fes/Fer/CIP4 homology|IPR001452; Src homology-3 domain
scaffold9	214689	CGGGAGG/C_955.8_74_Hom	CODON_DELETION	g2921	11230824	11234612		scaffold9	PHI:259	GPI7	AAL83897	TX:5476	Candida albicans	Reduced virulence		UM03469	59.66	sr14460	60.57		UHOR_05343	60.16		3469	jgi|Ustma1|3469|UM03469	59.66			uma:UM03469.1	K05288	PIGO	phosphatidylinositol glycan, class O	--	Metabolism; Glycan Biosynthesis and Metabolism; Glycosylphosphatidylinositol(GPI)-anchor biosynthesis [PATH:ko00563]	5270.UM03469.1	COG1524	Uncharacterized proteins of the AP superfamily	R	gi|319411827|emb|CBQ73870.1|	related to GPI13-protein involved in glycosylphosphatidylinositol biosynthesis [Sporisorium reilianum SRZ2]	59.25	2	|GO:0003824; catalytic activity; Molecular Function|GO:0008152; metabolic process; Biological Process	3	|IPR002591; Type I phosphodiesterase/nucleotide pyrophosphatase/phosphate transferase|IPR017849; Alkaline phosphatase-like, alpha/beta/alpha|IPR017850; Alkaline-phosphatase-like, core domain
scaffold9	254291	CGCA/C_3638.1_69_Hom	CODON_DELETION	g2931	11272952	11275264		scaffold9	PHI:872	MGG_03284	EDK00201	TX:148305	Magnaporthe grisea	Reduced virulence		UM03481	48.19	sr14470	50.52		UHOR_05356	51.9		3481	jgi|Ustma1|3481|UM03481	48.19			vpo:Kpol_1013p12	K08739	MLH3	DNA mismatch repair protein MLH3	--	Genetic Information Processing; Replication and Repair; Mismatch repair [PATH:ko03430] Genetic Information Processing; Replication and Repair; DNA repair and recombination proteins [BR:ko03400]	5270.UM03481.1	COG0323	DNA mismatch repair enzyme (predicted ATPase)	L	gi|319411837|emb|CBQ73880.1|	related to MLH3-insertion and deletion mismatch repair protein [Sporisorium reilianum SRZ2]	52.69	3	|GO:0005524; ATP binding; Molecular Function|GO:0006298; mismatch repair; Biological Process|GO:0030983; mismatched DNA binding; Molecular Function	2	|IPR002099; DNA mismatch repair protein|IPR014790; MutL, C-terminal, dimerisation
scaffold19	165263	AGATGGC/A_2790.54_62_Hom	CODON_DELETION	g3842	20983846	20985643		scaffold19	PHI:419	CSH1	AAP93915	TX:5476	Candida albicans	Reduced virulence		UM06302	51.72	sr13196	48.98		UHOR_03301	49.5							bfo:BRAFLDRAFT_67317	K04883	KCNAB2	potassium voltage-gated channel Shaker-related subfamily A, beta member 2	--	Environmental Information Processing; Signaling Molecules and Interaction; Ion channels [BR:ko04040]	5270.UM06301.1	fuNOG06436	Voltage-Gated protein	P	gi|343428941|emb|CBQ72486.1|	probable potassium channel beta subunit protein [Sporisorium reilianum SRZ2]	94.33
scaffold41	80799	CGAGGAGGAT/C_2794.65_58_Hom	CODON_DELETION	g4383	13008154	13010028		scaffold41	PHI:211	CaTUP1	AAB63195	TX:5476	Candida albicans	Reduced virulence		UM04067	64.85	sr14977	72.95		UHOR_06147	74.63		4067	jgi|Ustma1|4067|UM04067	64.85			cne:CNK02380	K11684	BDF1	bromodomain-containing factor 1	--	Genetic Information Processing; Replication and Repair; Chromosome [BR:ko03036]	5270.UM04067.1	COG2319	FOG: WD40 repeat	R	gi|343425157|emb|CBQ68694.1|	related to MAK11 protein (maintenance of killer toxin-encoding satellite M1 dsRNA) [Sporisorium reilianum SRZ2]	74.33	1	|GO:0005515; protein binding; Molecular Function	7	|IPR001680; WD40 repeat|IPR011046; WD40 repeat-like-containing domain|IPR015943; WD40/YVTN repeat-like-containing domain|IPR017986; WD40-repeat-containing domain|IPR019775; WD40 repeat, conserved site|IPR019781; WD40 repeat, subgroup|IPR019782; WD40 repeat 2
scaffold47	61319	GCAAGCC/G_5347.06_84_Hom	CODON_DELETION	g5554	17210947	17213580		scaffold47	PHI:188	SNF1	AAD43341	TX:5017	Cochliobolus carbonum	Reduced virulence		UM04755	58.91	sr15630	62.11		UHOR_07607	57.05		4755	jgi|Ustma1|4755|UM04755	58.91	CBM2	Modules of approx. 100 residues and which are found in a large number of bacterial enzymes. The cellulose-binding function has been demonstrated in many cases. Several of these modules have been shown to also bind chitin or xylan.	tml:GSTUM_00005199001	K07359	CAMKK	calcium/calmodulin-dependent protein kinase kinase	2.7.11.17	Metabolism; Enzyme Families; Protein kinases [BR:ko01001] Organismal Systems; Endocrine System; Adipocytokine signaling pathway [PATH:ko04920]	5270.UM04755.1	fuNOG04989	Protein kinase	D	gi|343426180|emb|CBQ69711.1|	related to calcium/calmodulin dependent protein kinase C [Sporisorium reilianum SRZ2]	62.11	4	|GO:0004672; protein kinase activity; Molecular Function|GO:0004674; protein serine/threonine kinase activity; Molecular Function|GO:0005524; ATP binding; Molecular Function|GO:0006468; protein phosphorylation; Biological Process	9	|IPR000719; Protein kinase, catalytic domain|IPR002290; Serine/threonine-protein kinase domain|IPR008271; Serine/threonine-protein kinase, active site|IPR011009; Protein kinase-like domain|IPR017441; Protein kinase, ATP binding site|IPR017442; Serine/threonine-protein kinase-like domain|IPR020635; Tyrosine-protein kinase, catalytic domain|IPR020636; Calcium/calmodulin-dependent protein kinase-lik…
scaffold60	92674	ACAACCT/A_2455.14_45_Hom	CODON_DELETION	g5932	20339944	20341764		scaffold60	PHI:323	VFGLU1	AAO63562	TX:93591	Verticillium fungicola	Reduced virulence		UM06102	62.31	sr11587	33.33		UHOR_08657	60.61		6102	jgi|Ustma1|6102|UM06102	62.31	GH5	chitosanase (EC 3.2.1.132); &beta;-mannosidase (EC 3.2.1.25); Cellulase (EC 3.2.1.4); glucan 1,3-&beta;-glucosidase (EC 3.2.1.58); licheninase (EC 3.2.1.73); glucan endo-1,6-&beta;-glucosidase (EC 3.2.1.75); mannan endo-&beta;-1,4-mannosidase (EC 3.2.1.78); endo-&beta;-1,4-xylanase (EC 3.2.1.8); cellulose &beta;-1,4-cellobiosidase (EC 3.2.1.91); endo-&beta;-1,6-galactanase (EC 3.2.1.-); &beta;-1,…	spo:SPBC1105.05	K01210	E3.2.1.58	glucan 1,3-beta-glucosidase	3.2.1.58	Metabolism; Carbohydrate Metabolism; Starch and sucrose metabolism [PATH:ko00500]	5270.UM06102.1	COG2730	Endoglucanase	G	gi|343427851|emb|CBQ71377.1|	related to Glucan 1,3-beta-glucosidase precursor [Sporisorium reilianum SRZ2]	69.65	4	|GO:0003824; catalytic activity; Molecular Function|GO:0004553; hydrolase activity, hydrolyzing O-glycosyl compounds; Molecular Function|GO:0005975; carbohydrate metabolic process; Biological Process|GO:0043169; cation binding; Molecular Function	3	|IPR001547; Glycoside hydrolase, family 5|IPR013781; Glycoside hydrolase, subgroup, catalytic core|IPR017853; Glycoside hydrolase, catalytic core
scaffold53	25962	CCCT/C_2192.21_49_Hom	CODON_DELETION	g5947	10124537	10133296		scaffold53	PHI:465	KIN2	AAB63337	TX:5270	Ustilago maydis	Reduced virulence		UM03157	72.64	sr14200	71.94		UHOR_04927	76		3157	jgi|Ustma1|3157|UM03157	72.64			mmu:16565	K10395	KIF4S	kinesin family member 4/7/21/27	--	Cellular Processes; Cell Motility; Cytoskeleton proteins [BR:ko04812]	5270.UM03157.1	COG5059	Kinesin-like protein	Z	gi|319411515|emb|CBQ73559.1|	related to KIP1-kinesin-related protein [Sporisorium reilianum SRZ2]	72.26	3	|GO:0003777; microtubule motor activity; Molecular Function|GO:0005524; ATP binding; Molecular Function|GO:0007018; microtubule-based movement; Biological Process	3	|IPR001752; Kinesin, motor domain|IPR009053; Prefoldin|IPR019821; Kinesin, motor region, conserved site
scaffold21	247355	CACCTGT/C_3782.87_94_Hom	CODON_DELETION	g6646	17520794	17523856		scaffold21	PHI:211	CaTUP1	AAB63195	TX:5476	Candida albicans	Reduced virulence		UM04900	84.56	sr15776	87.33		UHOR_07005	83.84		4900	jgi|Ustma1|4900|UM04900	84.56			uma:UM04900.1	K11293	HIRA, HIR1	protein HIRA/HIR1	--	Genetic Information Processing; Replication and Repair; Chromosome [BR:ko03036]	5270.UM04900.1	COG2319	FOG: WD40 repeat	R	gi|343425778|emb|CBQ69311.1|	related to histone transcription regulator HIP1 [Sporisorium reilianum SRZ2]	87.82	7	|GO:0003682; chromatin binding; Molecular Function|GO:0005515; protein binding; Molecular Function|GO:0005634; nucleus; Cellular Component|GO:0006355; regulation of transcription, DNA-dependent; Biological Process|GO:0016568; chromatin modification; Biological Process|GO:0030528; transcription regulator activity; Molecular Function|GO:0045449; regulation of transcription; Biological Process	9	|IPR001680; WD40 repeat|IPR011046; WD40 repeat-like-containing domain|IPR011494; TUP1-like enhancer of split|IPR015943; WD40/YVTN repeat-like-containing domain|IPR017986; WD40-repeat-containing domain|IPR019015; HIRA B motif|IPR019775; WD40 repeat, conserved site|IPR019781; WD40 repeat, subgroup|IPR019782; WD40 repeat 2
scaffold21	59818	TCGACGA/T_1254.82_48_Hom	CODON_DELETION	g6587	17709881	17711959		scaffold21	PHI:922	um03615		TX:5270	Ustilago maydis	Unaffected pathogenicity		UM04957	74.61	sr15838	76.12		UHOR_07094	68.71	SignalP	4957	jgi|Ustma1|4957|UM04957	74.61			afm:AFUA_4G00610	K00120	E1.1.-.-	--	--	Metabolism; Metabolism of Terpenoids and Polyketides; Limonene and pinene degradation [PATH:ko00903] Metabolism; Xenobiotics Biodegradation and Metabolism; gamma-Hexachlorocyclohexane degradation [PATH:ko00361] Metabolism; Xenobiotics Biodegradation and Metabolism; Naphthalene and anthracene degradation [PATH:ko00626] Metabolism; Xenobiotics Biodegradation and Metabolism; Benzoate degradation via…	5270.UM04957.1	COG2303	Choline dehydrogenase and related flavoproteins	E	gi|343425840|emb|CBQ69373.1|	related to Glucose oxidase [Sporisorium reilianum SRZ2]	76.55	2	|GO:0016614; oxidoreductase activity, acting on CH-OH group of donors; Molecular Function|GO:0050660; FAD or FADH2 binding; Molecular Function	2	|IPR000172; Glucose-methanol-choline oxidoreductase, N-terminal|IPR007867; Glucose-methanol-choline oxidoreductase, C-terminal
scaffold10	282982	AGCG/A_2019.9_51_Hom	CODON_DELETION	g1007	9803580	9807938		scaffold10								UM03035	77.65	sr14115	80.32		UHOR_04798	79.71		3035	jgi|Ustma1|3035|UM03035	77.65
scaffold10	418462	CCTG/C_1350.93_89_Hom	CODON_DELETION	g1056	9942984	9943691		scaffold10								UM03089	42.86	sr14148	43.14		UHOR_04836	46
scaffold5	1118995	AGCT/A_2363.7_63_Hom	CODON_DELETION	g1409	1149116	1152592		scaffold5								UM00300	73.21	sr11652	74.62		UHOR_00467	74.42		300	jgi|Ustma1|300|UM00300	73.21									5270.UM00300.1	euNOG19202	Annotation not available	K	gi|323507831|emb|CBQ67702.1|	conserved hypothetical protein [Sporisorium reilianum SRZ2]	75.41	6	|GO:0003677; DNA binding; Molecular Function|GO:0003700; sequence-specific DNA binding transcription factor activity; Molecular Function|GO:0005634; nucleus; Cellular Component|GO:0006350; transcription; Biological Process|GO:0006355; regulation of transcription, DNA-dependent; Biological Process|GO:0008270; zinc ion binding; Molecular Function	2	|IPR001138; Zn(2)-C6 fungal-type DNA-binding domain|IPR007219; Transcription factor, fungi
scaffold2	209424	CCCGCCA/C_3090.21_64_Hom	CODON_DELETION	g2052	12025142	12026263		scaffold2								UM03699	79.89	sr14645	82.57		UHOR_05652	79.73		3699	jgi|Ustma1|3699|UM03699	79.89			oaa:100073962	K01922	PPCS, coaB	phosphopantothenate-cysteine ligase	6.3.2.5	Metabolism; Metabolism of Cofactors and Vitamins; Pantothenate and CoA biosynthesis [PATH:ko00770]	5270.UM03699.1	fuNOG05670	Phosphopantothenate-Cysteine ligase	R	gi|343424771|emb|CBQ68309.1|	conserved hypothetical protein [Sporisorium reilianum SRZ2]	77.74			1	|IPR007085; DNA/pantothenate metabolism flavoprotein, C-terminal
scaffold2	230877	CGCTTCCACT/C_2307.03_63_Hom	CODON_DELETION	g2058	12045745	12046741		scaffold2								UM03704	78.67	sr14650	74.67		UHOR_05665	77.33		3704	jgi|Ustma1|3704|UM03704	78.67													gi|71019241|ref|XP_759851.1|	hypothetical protein UM03704.1 [Ustilago maydis 521]	78.67
scaffold3	5010	ATATCCG/A_520.59_24_Hom	CODON_DELETION	g2435	691657	694080		scaffold3								UM00249	69.79	sr11602	68.49		UHOR_00392	71.13	Protcomp	249	jgi|Ustma1|249|UM00249	69.79	GH5	chitosanase (EC 3.2.1.132); &beta;-mannosidase (EC 3.2.1.25); Cellulase (EC 3.2.1.4); glucan 1,3-&beta;-glucosidase (EC 3.2.1.58); licheninase (EC 3.2.1.73); glucan endo-1,6-&beta;-glucosidase (EC 3.2.1.75); mannan endo-&beta;-1,4-mannosidase (EC 3.2.1.78); endo-&beta;-1,4-xylanase (EC 3.2.1.8); cellulose &beta;-1,4-cellobiosidase (EC 3.2.1.91); endo-&beta;-1,6-galactanase (EC 3.2.1.-); &beta;-1,…							5270.UM00249.1	euNOG04208	Hydrolase, hydrolyzing O-glycosyl compounds	G	gi|71003431|ref|XP_756396.1|	hypothetical protein UM00249.1 [Ustilago maydis 521]	69.74	4	|GO:0003824; catalytic activity; Molecular Function|GO:0004553; hydrolase activity, hydrolyzing O-glycosyl compounds; Molecular Function|GO:0005975; carbohydrate metabolic process; Biological Process|GO:0043169; cation binding; Molecular Function	3	|IPR001547; Glycoside hydrolase, family 5|IPR013781; Glycoside hydrolase, subgroup, catalytic core|IPR017853; Glycoside hydrolase, catalytic core
scaffold22	97332	TGCGTTTTGG/T_6175.02_89_Hom	CODON_DELETION	g2731	2858551	2861115		scaffold22								UM00687	70.86	sr11974	77.69		UHOR_01057	76.8		687	jgi|Ustma1|687|UM00687	70.86																1	|GO:0005515; protein binding; Molecular Function	8	|IPR001680; WD40 repeat|IPR011046; WD40 repeat-like-containing domain|IPR015943; WD40/YVTN repeat-like-containing domain|IPR017986; WD40-repeat-containing domain|IPR019775; WD40 repeat, conserved site|IPR019781; WD40 repeat, subgroup|IPR019782; WD40 repeat 2|IPR020472; G-protein beta WD-40 repeat
scaffold25	88845	TTGC/T_3938.6_83_Hom	CODON_DELETION	g3083	20037337	20042148		scaffold25								UM06016	24.8	-	-		UHOR_08550	87.73		6016	jgi|Ustma1|6016|UM06016	86.91									5270.UM06016.1	fuNOG14503	Annotation not available	S	gi|343427769|emb|CBQ71295.1|	conserved hypothetical protein [Sporisorium reilianum SRZ2]	87.41
scaffold24	223972	GCAC/G_1108.46_43_Hom	CODON_DELETION	g3331	20547286	20549823		scaffold24								UM06210	60.99	-	-		UHOR_08799	61.87		6210	jgi|Ustma1|6210|UM06210	60.99									5270.UM06210.1	KOG2295	C2H2 Zn-finger protein	R	gi|343427952|emb|CBQ71477.1|	conserved hypothetical protein [Sporisorium reilianum SRZ2]	62			2	|IPR007042; Arsenite-resistance protein 2|IPR021933; Protein of unknown function DUF3546
scaffold30	57844	TCGC/T_1158.07_26_Hom	CODON_DELETION	g3359	16955952	16957439		scaffold30								UM04640	50.5	sr15528	56.14		UHOR_06681	54.65		4640	jgi|Ustma1|4640|UM04640	50.5													gi|343425537|emb|CBQ69072.1|	conserved hypothetical protein [Sporisorium reilianum SRZ2]	54.2
scaffold16	242353	TTCCTCG/T_3414.31_63_Hom	CODON_DELETION	g3487	18019829	18021475		scaffold16								UM05044	67.86	sr15928	74.24		UHOR_07220	70.12		5044	jgi|Ustma1|5044|UM05044	67.86			uma:UM05044.1	K13099	CD2BP2	CD2 antigen cytoplasmic tail-binding protein 2	--	Genetic Information Processing; Transcription; Spliceosome [BR:ko03041]	5270.UM05044.1	fuNOG11633	Annotation not available	S	gi|343425931|emb|CBQ69464.1|	conserved hypothetical protein [Sporisorium reilianum SRZ2]	70	1	|GO:0005515; protein binding; Molecular Function	1	|IPR003169; GYF
scaffold15	54014	ACGCTGCTTG/A_2194.82_61_Hom	CODON_DELETION	g3529	13351753	13352359		scaffold15								UM04194	88.89	sr15079	92.59		UHOR_06293	92.59		4194	jgi|Ustma1|4194|UM04194	88.89			uma:UM04194.1	K13120	FAM32A	protein FAM32A	--	Genetic Information Processing; Transcription; Spliceosome [BR:ko03041]	5270.UM04194.1	KOG3410	Conserved alpha-helical protein	S	gi|343425260|emb|CBQ68796.1|	conserved hypothetical protein [Sporisorium reilianum SRZ2]	65.93			1	|IPR013865; Protein of unknown function DUF1754, eukaryotic
scaffold29	1274	CGTT/C_1911.83_77_Hom	CODON_DELETION	g3733	13294005	13296572		scaffold29								UM04153	71.43	sr15033	71.43		UHOR_06228	37.61		4153	jgi|Ustma1|4153|UM04153	45.08													gi|343425214|emb|CBQ68750.1|	conserved hypothetical protein [Sporisorium reilianum SRZ2]	42.34
scaffold19	171604	CTCATCCTCT/C_3210.53_63_Hom	CODON_DELETION	g3845	20972553	20978444		scaffold19								UM06299	56.33	sr13192	64.34		UHOR_03296	60.53		6299	jgi|Ustma1|6299|UM06299	56.33			cnb:CNBC6620	K11272	MRC1	mediator of replication checkpoint protein 1	--	Genetic Information Processing; Replication and Repair; Chromosome [BR:ko03036] Cellular Processes; Cell Growth and Death; Cell cycle - yeast [PATH:ko04111]					gi|343428939|emb|CBQ72484.1|	conserved hypothetical protein [Sporisorium reilianum SRZ2]	65.08			1	|IPR018564; DNA replication checkpoint mediator, MRC1 domain
scaffold27	182845	GTGCCACCAT/G_1072.14_63_Hom	CODON_DELETION	g4237	6451196	6453157		scaffold27								UM06416	51.28	-	-		UHOR_08968	51.41		6416	jgi|Ustma1|6416|UM06416	51.28													gi|71024667|ref|XP_762563.1|	hypothetical protein UM06416.1 [Ustilago maydis 521]	40.15			1	|IPR019049; Nucleoporin protein Ndc1-Nup
scaffold1	225896	TTCG/T_1375.01_54_Hom	CODON_DELETION	g4547	16665965	16667914		scaffold1								UM04532	81.62	sr15416	84.46		UHOR_06516	78.2		4532	jgi|Ustma1|4532|UM04532	81.62									5270.UM04532.1	COG5391	Phox homology (PX) domain protein	UR	gi|343425420|emb|CBQ68955.1|	related to SNX41-sorting nexin, mediate distinct retrieval pathways from endosomes [Sporisorium reilianum SRZ2]	84.75	3	|GO:0005515; protein binding; Molecular Function|GO:0007154; cell communication; Biological Process|GO:0035091; phosphoinositide binding; Molecular Function	1	|IPR001683; Phox homologous domain
scaffold1	483456	TTGCTCC/T_2909.37_59_Hom	CODON_DELETION	g4632	16408071	16409376		scaffold1								UM05085	74.02	-	-		UHOR_03018	69.57		5085	jgi|Ustma1|5085|UM05085	74.02			uma:UM05085.1	K10627	RAD18	E3 ubiquitin-protein ligase RAD18	6.3.2.19	Genetic Information Processing; Folding, Sorting and Degradation; Ubiquitin system [BR:ko04121] Genetic Information Processing; Replication and Repair; DNA repair and recombination proteins [BR:ko03400]	5270.UM05085.1	fuNOG08470	E3 RING-finger protein, member of the UBC2/RAD6 epistasis group. Associates to the E2 ubiquitin conjugating enzyme ubc2/rad6 to form the ubc2-rad18 ubiquitin ligase complex involved in postreplicative repair (PRR) of damaged	L	gi|343428015|emb|CBQ71540.1|	related to postreplication repair protein uvsH/nuvA [Sporisorium reilianum SRZ2]	52.6	3	|GO:0003676; nucleic acid binding; Molecular Function|GO:0005515; protein binding; Molecular Function|GO:0008270; zinc ion binding; Molecular Function	5	|IPR001841; Zinc finger, RING-type|IPR003034; DNA-binding SAP|IPR013083; Zinc finger, RING/FYVE/PHD-type|IPR017907; Zinc finger, RING-type, conserved site|IPR018957; Zinc finger, C3HC4 RING-type
scaffold1	683040	GTGC/G_3101.9_78_Hom	CODON_DELETION	g4694	16208618	16211100		scaffold1								UM05695	95.09	sr16028	95.33		UHOR_07369	94.33	SignalP	5695	jgi|Ustma1|5695|UM05695	95.09			uma:UM05695.1	K03266	eRF-2	peptide chain release factor eRF subunit 2	--	Genetic Information Processing; Translation; Translation factors [BR:ko03012]	5270.UM05695.1	COG5256	Translation elongation factor EF-1alpha (GTPase)	J	gi|71023225|ref|XP_761842.1|	hypothetical protein UM05695.1 [Ustilago maydis 521]	85.41	4	|GO:0003747; translation release factor activity; Molecular Function|GO:0003924; GTPase activity; Molecular Function|GO:0005525; GTP binding; Molecular Function|GO:0006415; translational termination; Biological Process	6	|IPR000795; Protein synthesis factor, GTP-binding|IPR003285; Yeast eukaryotic release factor|IPR004160; Translation elongation factor EFTu/EF1A, C-terminal|IPR004161; Translation elongation factor EFTu/EF1A, domain 2|IPR009000; Translation elongation/initiation factor/Ribosomal, beta-barrel|IPR009001; Translation elongation factor EF1A/initiation factor IF2gamma, C-terminal
scaffold1	836838	TTGC/T_2778.54_63_Hom	CODON_DELETION	g4745	16051877	16055673		scaffold1								UM05727	63.38	sr16061	61.51		UHOR_07428	60.78		5727	jgi|Ustma1|5727|UM05727	63.38			uma:UM05727.1	K11484	HOS3	histone deacetylase HOS3	3.5.1.98	Genetic Information Processing; Replication and Repair; Chromosome [BR:ko03036]	5270.UM05727.1	COG0123	Deacetylases, including yeast histone deacetylase and acetoin utilization protein	BQ	gi|71023289|ref|XP_761874.1|	hypothetical protein UM05727.1 [Ustilago maydis 521]	58.52	1	|GO:0005634; nucleus; Cellular Component	1	|IPR000286; Histone deacetylase superfamily
scaffold1	1087462	CCAG/C_297.07_19_Hom	CODON_DELETION	g4826	15803080	15806378		scaffold1								UM01695	58.33	sr12767	62.5		UHOR_02518	48.61	SignalP Protcomp	1695	jgi|Ustma1|1695|UM01695	58.33													gi|71006352|ref|XP_757842.1|	hypothetical protein UM01695.1 [Ustilago maydis 521]	53.94
scaffold1	1564166	GGCT/G_3158.19_71_Hom	CODON_DELETION	g5030	15325457	15328504		scaffold1							3A(7)	UM01889	83.81	sr10608	84.66		UHOR_02801	86.87		1889	jgi|Ustma1|1889|UM01889	83.81													gi|343428589|emb|CBQ72119.1|	conserved hypothetical protein [Sporisorium reilianum SRZ2]	85.45
scaffold4	99300	ATGC/A_3607.58_77_Hom	CODON_DELETION	g506	3833963	3836748		scaffold4								UM05483	40.58	sr16162	53.03		UHOR_07863	39.41		5483	jgi|Ustma1|5483|UM05483	40.58													gi|71022801|ref|XP_761630.1|	hypothetical protein UM05483.1 [Ustilago maydis 521]	39.54
scaffold42	17841	GTCGTCGTCA/G_3132.83_69_Hom	CODON_DELETION	g5212	21263868	21267119		scaffold42								UM06367	76.5	-	-		UHOR_08893	57.81		6367	jgi|Ustma1|6367|UM06367	76.5													gi|343428028|emb|CBQ71552.1|	conserved hypothetcial protein [Sporisorium reilianum SRZ2]	57.87
scaffold4	239346	CGTT/C_2067.02_65_Hom	CODON_DELETION	g548	3695811	3696833		scaffold4								UM05529	49.28	sr16208	52.38		UHOR_07932	49.28		5529	jgi|Ustma1|5529|UM05529	49.28													gi|343426405|emb|CBQ69935.1|	conserved hypothetical protein [Sporisorium reilianum SRZ2]	54.76
scaffold47	27689	CATG/C_945.49_33_Hom	CODON_DELETION	g5540	17179090	17180073		scaffold47								UM04737	48.77	sr15612	49.22		UHOR_07585	45.51		4737	jgi|Ustma1|4737|UM04737	48.77													gi|343426162|emb|CBQ69693.1|	conserved hypothetical protein [Sporisorium reilianum SRZ2]	49.3
scaffold47	44803	GTGCACCGCA/G_4758.52_60_Hom	CODON_DELETION	g5548	17196706	17197806		scaffold47								UM06336	33.01	sr15624	58.36		UHOR_07595	60.11		6336	jgi|Ustma1|6336|UM06336	33.01									5270.UM06336.1	euNOG18395	Annotation not available	G	gi|343426174|emb|CBQ69705.1|	conserved hypothetical protein [Sporisorium reilianum SRZ2]	58.68	3	|GO:0003824; catalytic activity; Molecular Function|GO:0005975; carbohydrate metabolic process; Biological Process|GO:0043169; cation binding; Molecular Function	2	|IPR013781; Glycoside hydrolase, subgroup, catalytic core|IPR017853; Glycoside hydrolase, catalytic core
scaffold49	76035	CCCT/C_842.49_30_Hom	CODON_DELETION	g5708	12847929	12852692		scaffold49								UM03949	66.2	sr14854	66.39		UHOR_05985	66.84		3949	jgi|Ustma1|3949|UM03949	66.2	GH13	&alpha;-amylase (EC 3.2.1.1); pullulanase (EC 3.2.1.41); cyclomaltodextrin glucanotransferase (EC 2.4.1.19); cyclomaltodextrinase (EC 3.2.1.54); trehalose-6-phosphate hydrolase (EC 3.2.1.93); oligo-&alpha;-glucosidase (EC 3.2.1.10); maltogenic amylase (EC 3.2.1.133); neopullulanase (EC 3.2.1.135); &alpha;-glucosidase (EC 3.2.1.20); maltotetraose-forming &alpha;-amylase (EC 3.2.1.60); isoamylase (…	uma:UM03949.1	K01196	AGL	glycogen debranching enzyme	2.4.1.25 3.2.1.33	Metabolism; Carbohydrate Metabolism; Starch and sucrose metabolism [PATH:ko00500]	5270.UM03949.1	KOG3625	Alpha amylase	G	gi|71019731|ref|XP_760096.1|	hypothetical protein UM03949.1 [Ustilago maydis 521]	65.85	5	|GO:0003824; catalytic activity; Molecular Function|GO:0004135; amylo-alpha-1,6-glucosidase activity; Molecular Function|GO:0005975; carbohydrate metabolic process; Biological Process|GO:0005978; glycogen biosynthetic process; Biological Process|GO:0043169; cation binding; Molecular Function	4	|IPR008928; Six-hairpin glycosidase-like|IPR010401; Amylo-alpha-1,6-glucosidase|IPR013781; Glycoside hydrolase, subgroup, catalytic core|IPR017853; Glycoside hydrolase, catalytic core
scaffold59	2990	TCCGATG/T_712.47_68_Hom	CODON_DELETION	g5752	5593684	5595477		scaffold59								UM01400	66.33	sr12467	55.1		UHOR_02096	51.3		1400	jgi|Ustma1|1400|UM01400	66.33									5270.UM01400.1	euNOG21356	Annotation not available	K	gi|343427278|emb|CBQ70806.1|	conserved hypothetical protein [Sporisorium reilianum SRZ2]	54.61	3	|GO:0003677; DNA binding; Molecular Function|GO:0005515; protein binding; Molecular Function|GO:0045449; regulation of transcription; Biological Process	5	|IPR001005; SANT domain, DNA binding|IPR009057; Homeodomain-like|IPR012287; Homeodomain-related|IPR014778; Myb, DNA-binding|IPR017930; HTH transcriptional regulator, Myb-type, DNA-binding
scaffold60	77795	ACGC/A_4843.1_95_Hom	CODON_DELETION	g5929	20324067	20326970		scaffold60								UM06098	81.28	-	-		UHOR_08654	80.6	SignalP	6098	jgi|Ustma1|6098|UM06098	81.28			afm:AFUA_8G07080	K01417	E3.4.24.-	--	--	Unclassified; Metabolism; Others	5270.UM06098.1	euNOG04384	Extracellular elastinolytic metalloproteinase	O	gi|343427847|emb|CBQ71373.1|	related to extracellular elastinolytic metalloproteinase precursor [Sporisorium reilianum SRZ2]	80.82	3	|GO:0004222; metalloendopeptidase activity; Molecular Function|GO:0005615; extracellular space; Cellular Component|GO:0008270; zinc ion binding; Molecular Function	2	|IPR001842; Peptidase M36, fungalysin|IPR011096; Propeptide, peptidase M4/M36
scaffold39	27217	TCCA/T_1190.95_54_Hom	CODON_DELETION	g6040	14280413	14283592		scaffold39								UM04413	66.67	sr15299	68.51		UHOR_06896	64.72		4413	jgi|Ustma1|4413|UM04413	66.67									5270.UM04413.1	fuNOG07585	Intracellular protein transport	U	gi|71020659|ref|XP_760560.1|	hypothetical protein UM04413.1 [Ustilago maydis 521]	63.18	7	|GO:0000139; Golgi membrane; Cellular Component|GO:0005488; binding; Molecular Function|GO:0005737; cytoplasm; Cellular Component|GO:0006886; intracellular protein transport; Biological Process|GO:0008565; protein transporter activity; Molecular Function|GO:0016020; membrane; Cellular Component|GO:0048280; vesicle fusion with Golgi apparatus; Biological Process	4	|IPR006953; Uso1/p115-like vesicle tethering protein, head region|IPR006955; Uso1/p115-like vesicle tethering protein, C-terminal|IPR011989; Armadillo-like helical|IPR016024; Armadillo-type fold
scaffold39	69099	TTGG/T_627.11_44_Hom	CODON_DELETION	g6059	14322177	14324349		scaffold39								UM04432	45.27	sr15319	55.27		UHOR_06923	61.6		4432	jgi|Ustma1|4432|UM04432	45.27													gi|343425716|emb|CBQ69250.1|	conserved hypothetical protein [Sporisorium reilianum SRZ2]	53.51
scaffold39	188333	GGCA/G_928.47_50_Hom	CODON_DELETION	g6098	14441652	14442950		scaffold39								UM04472	93.62	sr15358	91.67		UHOR_06979	91.67		4472	jgi|Ustma1|4472|UM04472	85			uma:UM04472.1	K11135	PINX1	Pin2-interacting protein X1	--	Genetic Information Processing; Replication and Repair; DNA replication proteins [BR:ko03032]	5270.UM04472.1	fuNOG09121	Involved in rRNA-processing at A0, A1 and A2 sites protein	A	gi|71020777|ref|XP_760619.1|	hypothetical protein UM04472.1 [Ustilago maydis 521]	70.29	2	|GO:0003676; nucleic acid binding; Molecular Function|GO:0005622; intracellular; Cellular Component	1	|IPR000467; D111/G-patch
scaffold38	318453	TTGC/T_3513.2_80_Hom	CODON_DELETION	g6213	18996355	18998196		scaffold38								UM05368	47.11	sr16354	48.67		UHOR_08200	65.08		5368	jgi|Ustma1|5368|UM05368	47.11									5270.UM05368.1	KOG0266	WD40 repeat-containing protein	R	gi|343426620|emb|CBQ70149.1|	conserved hypothetical protein [Sporisorium reilianum SRZ2]	48.02	1	|GO:0005515; protein binding; Molecular Function	2	|IPR006594; LisH dimerisation motif|IPR013720; LisH dimerisation motif, subgroup
scaffold38	394364	TGCTGCTGCC/T_1476.95_34_Hom	CODON_DELETION	g6232	19072248	19075888		scaffold38								UM05386	50.82	sr16373	74.75		UHOR_08221	52.51		5386	jgi|Ustma1|5386|UM05386	50.82													gi|343426639|emb|CBQ70168.1|	conserved hypothetical protein [Sporisorium reilianum SRZ2]	54.42
scaffold38	433174	TCGAGCA/T_1863.56_56_Hom	CODON_DELETION	g6242	19106844	19112385		scaffold38								UM05401	65.99	sr16384	69.82		UHOR_08239	67.44		5401	jgi|Ustma1|5401|UM05401	65.99									5270.UM05401.1	euNOG09660	Annotation not available	K	gi|71022637|ref|XP_761548.1|	hypothetical protein UM05401.1 [Ustilago maydis 521]	64.66	6	|GO:0003677; DNA binding; Molecular Function|GO:0003700; sequence-specific DNA binding transcription factor activity; Molecular Function|GO:0005634; nucleus; Cellular Component|GO:0006350; transcription; Biological Process|GO:0006355; regulation of transcription, DNA-dependent; Biological Process|GO:0008270; zinc ion binding; Molecular Function	2	|IPR001138; Zn(2)-C6 fungal-type DNA-binding domain|IPR007219; Transcription factor, fungi
scaffold38	464853	GTGGGTT/G_700.83_33_Hom	CODON_DELETION	g6257	19142430	19144073		scaffold38								UM05415	72.62	sr16405	76.76		UHOR_08254	71.18		5415	jgi|Ustma1|5415|UM05415	72.62			uma:UM05415.1	K09527	DNAJC7	DnaJ homolog subfamily C member 7	--	Genetic Information Processing; Folding, Sorting and Degradation; Chaperones and folding catalysts [BR:ko03110]	5270.UM05415.1	fuNOG07019	Heat shock protein binding	O	gi|343426671|emb|CBQ70200.1|	related to tetratricopeptide repeat protein 2, dnajc7 [Sporisorium reilianum SRZ2]	74.77	5	|GO:0005488; binding; Molecular Function|GO:0005515; protein binding; Molecular Function|GO:0006457; protein folding; Biological Process|GO:0031072; heat shock protein binding; Molecular Function|GO:0051082; unfolded protein binding; Molecular Function	7	|IPR001440; Tetratricopeptide TPR-1|IPR001623; Heat shock protein DnaJ, N-terminal|IPR003095; Heat shock protein DnaJ|IPR011990; Tetratricopeptide-like helical|IPR013026; Tetratricopeptide repeat-containing|IPR015609; Molecular chaperone, heat shock protein, Hsp40, DnaJ|IPR019734; Tetratricopeptide repeat
scaffold128	2809	CCCT/C_2025.49_55_Hom	CODON_DELETION	g6384	10950711	10953203		scaffold128								UM03434	77.46	sr14423	77.45		UHOR_05295	70.24		3434	jgi|Ustma1|3434|UM03434	77.46			uma:UM03434.1	K10754	RFC1	replication factor C subunit 1	--	Genetic Information Processing; Replication and Repair; DNA replication [PATH:ko03030] Genetic Information Processing; Replication and Repair; DNA replication proteins [BR:ko03032] Genetic Information Processing; Replication and Repair; Nucleotide excision repair [PATH:ko03420] Genetic Information Processing; Replication and Repair; Mismatch repair [PATH:ko03430] Genetic Information Processing; R…	5270.UM03434.1	COG0470	ATPase involved in DNA replication	L	gi|319411789|emb|CBQ73832.1|	related to replication factor C protein [Sporisorium reilianum SRZ2]	75.28	8	|GO:0000166; nucleotide binding; Molecular Function|GO:0003677; DNA binding; Molecular Function|GO:0003689; DNA clamp loader activity; Molecular Function|GO:0005524; ATP binding; Molecular Function|GO:0005622; intracellular; Cellular Component|GO:0005663; DNA replication factor C complex; Cellular Component|GO:0006260; DNA replication; Biological Process|GO:0017111; nucleoside-triphosphatase acti…	6	|IPR001357; BRCT|IPR003593; ATPase, AAA+ type, core|IPR003959; ATPase, AAA-type, core|IPR008921; DNA polymerase III, clamp loader complex, gamma/delta/delta subunit, C-terminal|IPR012178; DNA replication factor C, large subunit|IPR013725; DNA replication factor RFC1, C-terminal
scaffold4	529876	ACTGCTGCTG/A_2498.55_63_Hom	CODON_DELETION	g655	3403383	3406829		scaffold4								UM00839	55.53	sr12126	61.64		UHOR_01255	59.33		839	jgi|Ustma1|839|UM00839	55.53	GT51	murein polymerase (EC 2.4.1.129).	pfa:PF13_0198	K13849	RBP	reticulocyte-binding protein	--	Human Diseases; Infectious Diseases; Malaria [PATH:ko05144]	5270.UM00839.1	KOG0039	Ferric reductase, NADH/NADPH oxidase and related proteins	PQ	gi|343426699|emb|CBQ70227.1|	related to FRE6-Ferric reductase [Sporisorium reilianum SRZ2]	73.22	5	|GO:0005506; iron ion binding; Molecular Function|GO:0009055; electron carrier activity; Molecular Function|GO:0016021; integral to membrane; Cellular Component|GO:0016491; oxidoreductase activity; Molecular Function|GO:0050660; FAD or FADH2 binding; Molecular Function	1	|IPR013130; Flavoprotein transmembrane component
scaffold21	73456	AGTTTGG/A_2536.41_67_Hom	CODON_DELETION	g6595	17694717	17696687		scaffold21								UM04951	62.77	sr15833	62.89		UHOR_07085	58.33		4951	jgi|Ustma1|4951|UM04951	62.77			uma:UM04951.1	K12819	SLU7	pre-mRNA-processing factor SLU7	--	Genetic Information Processing; Transcription; Spliceosome [PATH:ko03040] Genetic Information Processing; Transcription; Spliceosome [BR:ko03041]	5270.UM04951.1	fuNOG07420	Pre-Mrna splicing protein	A	gi|71021735|ref|XP_761098.1|	hypothetical protein UM04951.1 [Ustilago maydis 521]	72.88			1	|IPR021715; Pre-mRNA splicing Prp18-interacting factor
scaffold21	92274	TTTGTTC/T_2097.27_60_Hom	CODON_DELETION	g6600	17676882	17678627		scaffold21								UM04945	29.61	-	-		UHOR_07075	34.46		4945	jgi|Ustma1|4945|UM04945	29.61													gi|343425829|emb|CBQ69362.1|	conserved hypothetical protein [Sporisorium reilianum SRZ2]	37.42	1	|GO:0005515; protein binding; Molecular Function	1	|IPR001202; WW/Rsp5/WWP
scaffold21	188401	ACTG/A_533.76_64_Hom	CODON_DELETION	g6626	17580963	17585894		scaffold21								UM04920	40.15	sr15799	71.43		UHOR_07030	50.71		4920	jgi|Ustma1|4920|UM04920	61.73													gi|343425801|emb|CBQ69334.1|	conserved hypothetical protein [Sporisorium reilianum SRZ2]	61.89
scaffold21	188523	CGACGGT/C_2871.67_72_Hom	CODON_DELETION	g6626	17580963	17585894		scaffold21								UM04920	40.15	sr15799	71.43		UHOR_07030	50.71		4920	jgi|Ustma1|4920|UM04920	61.73													gi|343425801|emb|CBQ69334.1|	conserved hypothetical protein [Sporisorium reilianum SRZ2]	61.89
scaffold11	260690	GTGGGAA/G_1263.72_36_Hom	CODON_DELETION	g860	19436485	19439388		scaffold11								UM00376	26.15	sr11733	25.77		UHOR_08250	30.4		903	jgi|Ustma1|903|UM00903	69.4			uma:UM00903.1	K11366	USP22_27_51, UBP8	ubiquitin carboxyl-terminal hydrolase 22/27/51	3.1.2.15	Metabolism; Enzyme Families; Peptidases [BR:ko01002] Genetic Information Processing; Folding, Sorting and Degradation; Ubiquitin system [BR:ko04121] Genetic Information Processing; Replication and Repair; Chromosome [BR:ko03036]	5270.UM00903.1	KOG1867	Ubiquitin-specific protease	O	gi|343426798|emb|CBQ70326.1|	related to UBP8-Ubiquitin-specific protease component of the SAGA complex [Sporisorium reilianum SRZ2]	73.21	3	|GO:0004221; ubiquitin thiolesterase activity; Molecular Function|GO:0006511; ubiquitin-dependent protein catabolic process; Biological Process|GO:0008270; zinc ion binding; Molecular Function	4	|IPR001394; Peptidase C19, ubiquitin carboxyl-terminal hydrolase 2|IPR001607; Zinc finger, UBP-type|IPR013083; Zinc finger, RING/FYVE/PHD-type|IPR018200; Peptidase C19, ubiquitin carboxyl-terminal hydrolase 2, conserved site
scaffold11	390458	CTCGTCG/C_1610.32_49_Hom	CODON_DELETION	g898	19307935	19309683		scaffold11								UM00963	73.25	sr12260	70.8		UHOR_01455	70.09		963	jgi|Ustma1|963|UM00963	73.25			uma:UM00963.1	K11121	SIR2	NAD-dependent histone deacetylase SIR2	3.5.1.-	Genetic Information Processing; Replication and Repair; DNA replication proteins [BR:ko03032] Genetic Information Processing; Replication and Repair; Chromosome [BR:ko03036]	5270.UM00963.1	fuNOG07733	Nad-Dependent histone deacetylase	B	gi|343426835|emb|CBQ70363.1|	related to HST1-silencing protein [Sporisorium reilianum SRZ2]	68.46	6	|GO:0006342; chromatin silencing; Biological Process|GO:0006476; protein deacetylation; Biological Process|GO:0008270; zinc ion binding; Molecular Function|GO:0016811; hydrolase activity, acting on carbon-nitrogen (but not peptide) bonds, in linear amides; Molecular Function|GO:0045449; regulation of transcription; Biological Process|GO:0070403; NAD binding; Molecular Function	1	|IPR003000; NAD-dependent histone deacetylase, silent information regulator Sir2
scaffold10	285794	AACGAGG/A_1990.56_59_Hom	CODON_DELETION	g1008	9810025	9812979		scaffold10								UM03062	64.75	sr14114	72.59		UHOR_04797	73.79		3062	jgi|Ustma1|3062|UM03062	64.75			dpo:Dpse_GA12044	K06670	SCC1, MCD1, RAD21	cohesin complex subunit SCC1	--	Genetic Information Processing; Replication and Repair; Chromosome [BR:ko03036] Cellular Processes; Cell Growth and Death; Cell cycle [PATH:ko04110] Cellular Processes; Cell Growth and Death; Cell cycle - yeast [PATH:ko04111]	5270.UM03062.1	COG5384	U3 small nucleolar ribonucleoprotein component	J	gi|71017957|ref|XP_759209.1|	hypothetical protein UM03062.1 [Ustilago maydis 521]	71.95			1	|IPR007151; Mpp10 protein
scaffold10	415996	CCGACGA/C_1626.42_53_Hom	CODON_DELETION	g1055	9940523	9942979		scaffold10								UM03087	57.41	sr14146	35.37		UHOR_04834	54.55		3087	jgi|Ustma1|3087|UM03087	62.97									5270.UM03087.1	KOG2490	Predicted membrane protein	S	gi|343429917|emb|CBQ73489.1|	conserved hypothetical protein [Sporisorium reilianum SRZ2]	70.07			1	|IPR008010; Membrane protein,Tapt1/CMV receptor
scaffold5	399259	TCTC/T_4026.94_75_Hom	CODON_DELETION	g1198	1868216	1869406		scaffold5								UM00512	93.48	sr10226	92.75		UHOR_00788	92.75		512	jgi|Ustma1|512|UM00512	93.48			uma:UM00512.1	K03937	NDUFS4	NADH dehydrogenase (ubiquinone) Fe-S protein 4	1.6.5.3 1.6.99.3	Metabolism; Energy Metabolism; Oxidative phosphorylation [PATH:ko00190] Human Diseases; Neurodegenerative Diseases; Alzheimer's disease [PATH:ko05010] Human Diseases; Neurodegenerative Diseases; Parkinson's disease [PATH:ko05012] Human Diseases; Neurodegenerative Diseases; Huntington's disease [PATH:ko05016]	5270.UM00512.1	KOG3389	NADH:ubiquinone oxidoreductase, NDUFS4/18 kDa subunit	C	gi|71003986|ref|XP_756659.1|	hypothetical protein UM00512.1 [Ustilago maydis 521]	88.65	3	|GO:0005743; mitochondrial inner membrane; Cellular Component|GO:0016651; oxidoreductase activity, acting on NADH or NADPH; Molecular Function|GO:0022900; electron transport chain; Biological Process	1	|IPR006885; NADH dehydrogenase ubiquinone Fe-S protein 4, mitochondrial
scaffold8	374934	ACAGCCT/A_2764.08_60_Hom	CODON_DELETION	g121	6057529	6058674		scaffold8								UM01557	63.36	sr12629	66.67		UHOR_02314	62.4		1557	jgi|Ustma1|1557|UM01557	63.36									5270.UM01557.1	euNOG13433	Annotation not available	R	gi|343428243|emb|CBQ71773.1|	conserved hypothetical protein [Sporisorium reilianum SRZ2]	67.28	4	|GO:0003824; catalytic activity; Molecular Function|GO:0005488; binding; Molecular Function|GO:0008152; metabolic process; Biological Process|GO:0016491; oxidoreductase activity; Molecular Function	2	|IPR002198; Short-chain dehydrogenase/reductase SDR|IPR016040; NAD(P)-binding domain
scaffold8	412311	AGTGGTG/A_1040.2_33_Hom	CODON_DELETION	g135	6092176	6095310		scaffold8								UM01570	50.49	sr12644	51.91		UHOR_02337	48.9		1570	jgi|Ustma1|1570|UM01570	50.49													gi|71006102|ref|XP_757717.1|	hypothetical protein UM01570.1 [Ustilago maydis 521]	52			1	|IPR013244; Secretory pathway Sec39
scaffold5	1215305	TCTG/T_2337.46_63_Hom	CODON_DELETION	g1437	1051158	1053188		scaffold5								UM00272	60.46	sr11624	64.8		UHOR_00428	60.31		272	jgi|Ustma1|272|UM00272	60.46									5270.UM00272.1	COG0398	Uncharacterized conserved protein	S	gi|323507803|emb|CBQ67674.1|	conserved hypothetical protein [Sporisorium reilianum SRZ2]	65.28			1	|IPR015414; SNARE associated Golgi protein
scaffold6	166	TTGG/T_596.65_34_Hom	CODON_DELETION	g147	10153516	10156892		scaffold6								UM03190	51.67	sr11084.2	53.18		UHOR_04968	53.48		3190	jgi|Ustma1|3190|UM03190	51.67			uma:UM03190.1	K10848	ERCC4, XPF	DNA excision repair protein ERCC-4	3.1.-.-	Genetic Information Processing; Replication and Repair; DNA replication proteins [BR:ko03032] Genetic Information Processing; Replication and Repair; Nucleotide excision repair [PATH:ko03420] Genetic Information Processing; Replication and Repair; DNA repair and recombination proteins [BR:ko03400]	5270.UM03190.1	fuNOG04888	Involved in nucleotide excision repair of DNA damaged with UV light, bulky adducts, or cross-linking agents protein	L	gi|319411541|emb|CBQ73585.1|	related to RAD1-component of the nucleotide excision repairosome [Sporisorium reilianum SRZ2]	56.3	3	|GO:0003677; DNA binding; Molecular Function|GO:0004518; nuclease activity; Molecular Function|GO:0006259; DNA metabolic process; Biological Process	4	|IPR006166; ERCC4 domain|IPR010994; RuvA domain 2-like|IPR011335; Restriction endonuclease, type II-like|IPR020819; DNA repair nuclease, XPF-type/Helicase
scaffold5	1391034	GCAAGAACAA/G_2439.61_54_Hom	CODON_DELETION	g1499	876268	877575		scaffold5								UM05899	61.95	sr16520	63.24		UHOR_08403	60.98		5899	jgi|Ustma1|5899|UM05899	61.95									5270.UM05899.1	COG5082	Arginine methyltransferase-interacting protein, contains RING Zn-finger	OU	gi|343427414|emb|CBQ70941.1|	conserved hypothetical protein [Sporisorium reilianum SRZ2]	65.07	2	|GO:0003676; nucleic acid binding; Molecular Function|GO:0008270; zinc ion binding; Molecular Function	2	|IPR001878; Zinc finger, CCHC-type|IPR013084; Zinc finger, CCHC retroviral-type
scaffold5	1406533	GGACGAC/G_962.59_56_Hom	CODON_DELETION	g1506	860722	862960		scaffold5								UM05470	52.4	sr16149	51.09		UHOR_07841	47.71		5470	jgi|Ustma1|5470|UM05470	52.4			uma:UM05470.1	K09554	CDC37	cell division cycle protein 37	--	Genetic Information Processing; Folding, Sorting and Degradation; Chaperones and folding catalysts [BR:ko03110]	5270.UM05470.1	fuNOG07853	Co-Chaperone that binds to numerous kinases and promotes their interaction with the Hsp90 complex, resulting in stabilization and promotion of their activity	D	gi|71022775|ref|XP_761617.1|	hypothetical protein UM05470.1 [Ustilago maydis 521]	56.75	3	|GO:0005198; structural molecule activity; Molecular Function|GO:0016226; iron-sulfur cluster assembly; Biological Process|GO:0051536; iron-sulfur cluster binding; Molecular Function	5	|IPR000361; FeS cluster biogenesis|IPR013855; Cdc37, N-terminal|IPR013873; Cdc37, C-terminal|IPR013874; Cdc37, Hsp90 binding|IPR016092; FeS cluster insertion
scaffold6	13236	CGGA/C_447.92_21_Hom	CODON_DELETION	g153	10165878	10168833		scaffold6								UM03198	49.48	sr11094.2	56.55		UHOR_04978	55.16		3198	jgi|Ustma1|3198|UM03198	49.48			uma:UM03198.1	K11273	DDX11, CHL1, CTF1	chromosome transmission fidelity protein 1	3.6.1.-	Genetic Information Processing; Replication and Repair; Chromosome [BR:ko03036]	5270.UM03198.1	KOG1133	Helicase of the DEAD superfamily	L	gi|319411548|emb|CBQ73592.1|	related to CHL1-protein of the DEAH box family [Sporisorium reilianum SRZ2]	67.87	7	|GO:0003676; nucleic acid binding; Molecular Function|GO:0004003; ATP-dependent DNA helicase activity; Molecular Function|GO:0005524; ATP binding; Molecular Function|GO:0006139; nucleobase, nucleoside, nucleotide and nucleic acid metabolic process; Biological Process|GO:0008026; ATP-dependent helicase activity; Molecular Function|GO:0016817; hydrolase activity, acting on acid anhydrides; Molecula…	4	|IPR006554; Helicase-like, DEXD box c2 type|IPR006555; Helicase, ATP-dependent, c2 type|IPR013020; DNA helicase (DNA repair), Rad3 type|IPR014013; Helicase, superfamily 1/2, ATP-binding domain, DinG/Rad3-type
scaffold13	236255	TCTC/T_4404.03_79_Hom	CODON_DELETION	g1842	5163298	5166021		scaffold13								UM01306	54.51	sr10438	48.04		UHOR_01958	64.23		1306	jgi|Ustma1|1306|UM01306	54.51			cim:CIMG_02136	K10301	FBXO21	F-box protein 21	--	Genetic Information Processing; Folding, Sorting and Degradation; Ubiquitin system [BR:ko04121]	5270.UM01306.1	euNOG05875	F-Box only protein	R	gi|71005574|ref|XP_757453.1|	hypothetical protein UM01306.1 [Ustilago maydis 521]	54.87			1	|IPR011722; Hemimethylated DNA-binding domain
scaffold13	266834	ACAGCAGCAG/A_3772.11_73_Hom	CODON_DELETION	g1856	5134252	5135052		scaffold13								UM01292	46.92	sr10422	52.12		UHOR_05811	47.58		1292	jgi|Ustma1|1292|UM01292	46.92																4	|GO:0003684; damaged DNA binding; Molecular Function|GO:0003887; DNA-directed DNA polymerase activity; Molecular Function|GO:0006281; DNA repair; Biological Process|GO:0020037; heme binding; Molecular Function	4	|IPR001126; DNA-repair protein, UmuC-like|IPR001199; Cytochrome b5|IPR017963; DNA-repair protein, UmuC-like, N-terminal|IPR018506; Cytochrome b5, heme-binding site
scaffold13	278401	ATCT/A_3631.97_75_Hom	CODON_DELETION	g1860	5120712	5124622		scaffold13								UM01289	72.89	sr10416	62.86		UHOR_01935	61.61		1289	jgi|Ustma1|1289|UM01289	72.89									5270.UM01289.1	euNOG04205	Calcium ion binding protein	-	gi|343427172|emb|CBQ70700.1|	related to AXL2-required for axial pattern of budding [Sporisorium reilianum SRZ2]	66.15	2	|GO:0005509; calcium ion binding; Molecular Function|GO:0016020; membrane; Cellular Component	3	|IPR006644; Dystroglycan-type cadherin-like|IPR013783; Immunoglobulin-like fold|IPR015919; Cadherin-like
scaffold18	131321	ACAG/A_1325.83_51_Hom	CODON_DELETION	g1926	18452962	18459641		scaffold18								UM05158	75.16	sr13063	70.92		UHOR_03105	74.67		5158	jgi|Ustma1|5158|UM05158	75.16									5270.UM05158.1	fuNOG07843	Nuclear pore protein	D	gi|71022149|ref|XP_761305.1|	hypothetical protein UM05158.1 [Ustilago maydis 521]	79.11	2	|GO:0005643; nuclear pore; Cellular Component|GO:0006810; transport; Biological Process	2	|IPR007230; Peptidase S59, nucleoporin|IPR021967; Nuclear protein 96
scaffold17	156516	GCACGCACCA/G_3425.49_73_Hom	CODON_DELETION	g2261	14007727	14009820		scaffold17								UM04402	79.38	sr15290	80.41		-	-		4402	jgi|Ustma1|4402|UM04402	79.38			uma:UM04402.1	K03495	gidA	glucose inhibited division protein A	--	Genetic Information Processing; Replication and Repair; Chromosome [BR:ko03036]	5270.UM04402.1	COG0445	NAD/FAD-utilizing enzyme apparently involved in cell division	D	gi|343425687|emb|CBQ69221.1|	related to MTO1 protein involved in mitochondrial tRNA modification [Sporisorium reilianum SRZ2]	71	2	|GO:0008033; tRNA processing; Biological Process|GO:0050660; FAD or FADH2 binding; Molecular Function	2	|IPR002218; Glucose-inhibited division protein A-related|IPR020595; Glucose-inhibited division protein A-related, conserved site
scaffold17	182524	TCAC/T_2252.28_73_Hom	CODON_DELETION	g2271	13981394	13985524		scaffold17								UM04393	36.8	sr15281	33.9		UHOR_06865	36.12		4393	jgi|Ustma1|4393|UM04393	36.8									5270.UM04393.1	NOG41779	Associated protein	S	gi|71020619|ref|XP_760540.1|	hypothetical protein UM04393.1 [Ustilago maydis 521]	36.2			1	|IPR009053; Prefoldin
scaffold17	282639	GCGA/G_1909.87_66_Hom	CODON_DELETION	g2301	13881454	13884435		scaffold17								UM04363	71.74	sr15249	69.99		UHOR_06822	71.51		4363	jgi|Ustma1|4363|UM04363	71.74			cci:CC1G_06939	K03979	obg	GTP-binding protein	--	Unclassified; Poorly Characterized; General function prediction only	5270.UM04363.1	KOG1489	Predicted GTP-binding protein (ODN superfamily)	R	gi|343425646|emb|CBQ69180.1|	related to MTG2-Mitochondrial GTP binding protein [Sporisorium reilianum SRZ2]	71.24	6	|GO:0000166; nucleotide binding; Molecular Function|GO:0000287; magnesium ion binding; Molecular Function|GO:0003676; nucleic acid binding; Molecular Function|GO:0003924; GTPase activity; Molecular Function|GO:0005525; GTP binding; Molecular Function|GO:0005622; intracellular; Cellular Component	6	|IPR000504; RNA recognition motif domain|IPR002917; GTP-binding protein, HSR1-related|IPR006073; GTP1/OBG|IPR006169; GTP1/OBG subdomain|IPR012677; Nucleotide-binding, alpha-beta plait|IPR014100; GTP-binding protein Obg/CgtA
scaffold17	457031	CGCT/C_1446.59_58_Hom	CODON_DELETION	g2352	13705835	13707712		scaffold17								UM04317	55.78	sr15203	59.79		UHOR_06755	60.03		4317	jgi|Ustma1|4317|UM04317	55.78									5270.UM04317.1	euNOG14213	Annotation not available	K	gi|343425598|emb|CBQ69132.1|	conserved hypothetical protein [Sporisorium reilianum SRZ2]	61.77	3	|GO:0005634; nucleus; Cellular Component|GO:0030528; transcription regulator activity; Molecular Function|GO:0045449; regulation of transcription; Biological Process	2	|IPR001092; Helix-loop-helix DNA-binding domain|IPR011598; Helix-loop-helix DNA-binding
scaffold23	226539	TGTC/T_2009.46_60_Hom	CODON_DELETION	g2426	12826040	12826869		scaffold23								UM03938	77.42	sr14842	75.81		UHOR_05964	77.42		3938	jgi|Ustma1|3938|UM03938	77.42									5270.UM03938.1	fuNOG10083	Co-Chaperone protein	O	gi|343425016|emb|CBQ68553.1|	related to SBA1-Hsp90 associated co-chaperone [Sporisorium reilianum SRZ2]	75.29			3	|IPR007052; CS-like domain|IPR008978; HSP20-like chaperone|IPR017447; CS domain
scaffold23	234162	CCGACAT/C_1412.91_54_Hom	CODON_DELETION	g2430	12833682	12834614		scaffold23								UM03943	58.93	sr14847	59.85		UHOR_05970	57.09		3943	jgi|Ustma1|3943|UM03943	58.93									5270.UM03943.1	fuNOG16349	Annotation not available	F	gi|71019719|ref|XP_760090.1|	hypothetical protein UM03943.1 [Ustilago maydis 521]	55.81			1	|IPR019410; Nicotinamide N-methyltransferase, putative
scaffold6	320837	CAAG/C_2994.88_59_Hom	CODON_DELETION	g249	10474249	10474740		scaffold6								UM03294	35.71	sr14296	36.36	8-4(4)	UHOR_05129	35.48	SignalP Protcomp	3294	jgi|Ustma1|3294|UM03294	35.71													gi|71018421|ref|XP_759441.1|	hypothetical protein UM03294.1 [Ustilago maydis 521]	35.71
scaffold3	654340	TCTC/T_4926.86_93_Hom	CODON_DELETION	g2691	43780	44634		scaffold3								UM00019	67.83	sr20010	76.19		UHOR_00041	74.45		19	jgi|Ustma1|19|UM00019	67.83													gi|323507510|emb|CBQ67381.1|	conserved hypothetical protein [Sporisorium reilianum SRZ2]	76.19
scaffold9	512022	TGGA/T_4144.61_80_Hom	CODON_DELETION	g3025	11529859	11532036		scaffold9								UM03625	28.84	sr11181	37.2		UHOR_05564	43.02		3625	jgi|Ustma1|3625|UM03625	28.84													gi|319411926|emb|CBQ73969.1|	conserved hypothetical protein [Sporisorium reilianum SRZ2]	38.31
scaffold25	154710	AGAG/A_2420.32_65_Hom	CODON_DELETION	g3099	20106748	20107179		scaffold25								UM06005	49.43	-	-		-	-	Protcomp																gi|343427751|emb|CBQ71277.1|	conserved hypothetical protein [Sporisorium reilianum SRZ2]	55.56			1	|IPR009567; Protein of unknown function DUF1183, TMEM66
scaffold26	352909	TTCC/T_2326.82_76_Hom	CODON_DELETION	g3257	7087947	7088540		scaffold26								UM05953	76.27	sr16582	79.31		UHOR_08474	69.35	SignalP	5953	jgi|Ustma1|5953|UM05953	76.27													gi|343429277|emb|CBQ72851.1|	conserved hypothetical protein [Sporisorium reilianum SRZ2]	56.47
scaffold26	353858	AAGC/A_3488.34_71_Hom	CODON_DELETION	g3258	7086211	7087806		scaffold26								UM05954	56.88	sr16583	59.6		UHOR_08475	55.74		5954	jgi|Ustma1|5954|UM05954	56.88									5270.UM05954.1	fuNOG06549	Protein involved in ER to Golgi vesicle-mediated transport	EG	gi|343429278|emb|CBQ72852.1|	related to SLY41-Putative transporter of the triose phosphate translocator family [Sporisorium reilianum SRZ2]	59.45			1	|IPR004853; Domain of unknown function DUF250
scaffold24	33424	AGCGGCG/A_3975.69_75_Hom	CODON_DELETION	g3275	20737299	20740124		scaffold24								UM06258	66.51	-	-		UHOR_08873	66.33		6258	jgi|Ustma1|6258|UM06258	66.51									5270.UM06258.1	KOG2427	Uncharacterized conserved protein	S	gi|343428004|emb|CBQ71529.1|	conserved hypothetical protein [Sporisorium reilianum SRZ2]	68.35	2	|GO:0003824; catalytic activity; Molecular Function|GO:0008152; metabolic process; Biological Process	2	|IPR001544; Aminotransferase, class IV|IPR007518; Protein of unknown function DUF544
scaffold24	162173	ACCACAG/A_1198.8_63_Hom	CODON_DELETION	g3308	20608392	20611540		scaffold24								UM06228	51.82	sr15120	24.25		UHOR_08833	47.12		6228	jgi|Ustma1|6228|UM06228	51.82			afm:AFUA_5G11050	K01529	E3.6.1.-	--	--	Unclassified; Metabolism; Others	5270.UM06228.1	fuNOG05277	Atp-Binding RNA helicase involved in the biogenesis of 60S ribosomal subunits and is required for the normal formation of 25S and 5.8S	J	gi|343427975|emb|CBQ71500.1|	related to DBP7-RNA helicase required for 60S ribosomal subunit assembly [Sporisorium reilianum SRZ2]	79.27	4	|GO:0003676; nucleic acid binding; Molecular Function|GO:0004386; helicase activity; Molecular Function|GO:0005524; ATP binding; Molecular Function|GO:0008026; ATP-dependent helicase activity; Molecular Function	5	|IPR000629; RNA helicase, ATP-dependent, DEAD-box, conserved site|IPR001650; Helicase, C-terminal|IPR011545; DNA/RNA helicase, DEAD/DEAH box type, N-terminal|IPR014001; DEAD-like helicase, N-terminal|IPR014021; Helicase, superfamily 1/2, ATP-binding domain
scaffold24	216606	TCGC/T_1897.69_65_Hom	CODON_DELETION	g3326	20556695	20565418		scaffold24								UM06215	71.89	-	-		UHOR_08809	50.55		6215	jgi|Ustma1|6215|UM06215	71.89			ddi:DDB_G0277399	K08267	RICTOR	rapamycin-insensitive companion of mTOR	--	Environmental Information Processing; Signal Transduction; mTOR signaling pathway [PATH:ko04150]	5270.UM06215.1	KOG3694	Protein required for meiosis	D	gi|343427959|emb|CBQ71484.1|	related to protein ste16 [Sporisorium reilianum SRZ2]	73.74	3	|GO:0005488; binding; Molecular Function|GO:0005622; intracellular; Cellular Component|GO:0007165; signal transduction; Biological Process	3	|IPR000861; HR1 repeat, rho-binding|IPR011072; HR1 rho-binding repeat|IPR016024; Armadillo-type fold
scaffold24	220558	TACCACC/T_546.36_23_Hom	CODON_DELETION	g3330	20550084	20553179		scaffold24								UM06211	67.59	-	-		UHOR_08801	68.98		6211	jgi|Ustma1|6211|UM06211	67.59			uma:UM06211.1	K12882	NCBP1, CBP80	nuclear cap-binding protein subunit 1	--	Genetic Information Processing; Transcription; Spliceosome [PATH:ko03040] Genetic Information Processing; Transcription; Spliceosome [BR:ko03041]	5270.UM06211.1	fuNOG05026	Cap-Binding protein	A	gi|343427953|emb|CBQ71478.1|	related to 80 kDa nuclear cap binding protein [Sporisorium reilianum SRZ2]	68.79	2	|GO:0005488; binding; Molecular Function|GO:0016070; RNA metabolic process; Biological Process	4	|IPR015172; MIF4G-like, type 1|IPR015174; MIF4G-like, type 2|IPR016021; MIF4-like, type 1/2/3|IPR016024; Armadillo-type fold
scaffold24	224756	CGGCGTT/C_3085.2_55_Hom	CODON_DELETION	g3331	20547286	20549823		scaffold24								UM06210	60.99	-	-		UHOR_08799	61.87		6210	jgi|Ustma1|6210|UM06210	60.99									5270.UM06210.1	KOG2295	C2H2 Zn-finger protein	R	gi|343427952|emb|CBQ71477.1|	conserved hypothetical protein [Sporisorium reilianum SRZ2]	62			2	|IPR007042; Arsenite-resistance protein 2|IPR021933; Protein of unknown function DUF3546
scaffold30	27643	CCTCCACCTG/C_1691.07_66_Hom	CODON_DELETION	g3347	16927060	16930710		scaffold30								UM04631	86.67	sr15515	92.48		UHOR_06658	91.85		4631	jgi|Ustma1|4631|UM04631	86.67			uma:UM04630.1	K08991	MUS81	crossover junction endonuclease MUS81	3.1.22.-	Genetic Information Processing; Replication and Repair; Homologous recombination [PATH:ko03440] Genetic Information Processing; Replication and Repair; DNA repair and recombination proteins [BR:ko03400]	5270.UM04630.1	COG1948	ERCC4-type nuclease	L	gi|343425523|emb|CBQ69058.1|	related to MUS81-endonuclease involved in DNA repair and replication fork stability [Sporisorium reilianum SRZ2]	59.63	4	|GO:0003677; DNA binding; Molecular Function|GO:0003824; catalytic activity; Molecular Function|GO:0004518; nuclease activity; Molecular Function|GO:0006259; DNA metabolic process; Biological Process	4	|IPR006166; ERCC4 domain|IPR010996; DNA-directed DNA polymerase, family X, beta-like, N-terminal|IPR011335; Restriction endonuclease, type II-like|IPR020819; DNA repair nuclease, XPF-type/Helicase
scaffold30	28548	GGATGCA/G_1367.58_47_Hom	CODON_DELETION	g3347	16927060	16930710		scaffold30								UM04631	86.67	sr15515	92.48		UHOR_06658	91.85		4631	jgi|Ustma1|4631|UM04631	86.67			uma:UM04630.1	K08991	MUS81	crossover junction endonuclease MUS81	3.1.22.-	Genetic Information Processing; Replication and Repair; Homologous recombination [PATH:ko03440] Genetic Information Processing; Replication and Repair; DNA repair and recombination proteins [BR:ko03400]	5270.UM04630.1	COG1948	ERCC4-type nuclease	L	gi|343425523|emb|CBQ69058.1|	related to MUS81-endonuclease involved in DNA repair and replication fork stability [Sporisorium reilianum SRZ2]	59.63	4	|GO:0003677; DNA binding; Molecular Function|GO:0003824; catalytic activity; Molecular Function|GO:0004518; nuclease activity; Molecular Function|GO:0006259; DNA metabolic process; Biological Process	4	|IPR006166; ERCC4 domain|IPR010996; DNA-directed DNA polymerase, family X, beta-like, N-terminal|IPR011335; Restriction endonuclease, type II-like|IPR020819; DNA repair nuclease, XPF-type/Helicase
scaffold30	94832	TCGCAGG/T_3079.15_51_Hom	CODON_DELETION	g3375	16992488	16995535		scaffold30								UM04656	67.03	sr15544	64.24		UHOR_06705	64.25		4656	jgi|Ustma1|4656|UM04656	67.03			mcc:708898	K01514	E3.6.1.11, ppx	exopolyphosphatase	3.6.1.11	Metabolism; Nucleotide Metabolism; Purine metabolism [PATH:ko00230]	5270.UM04656.1	KOG4406	CDC42 Rho GTPase-activating protein	TZ	gi|343425553|emb|CBQ69088.1|	related to Rho-GTPase-activating protein 1 [Sporisorium reilianum SRZ2]	68.02	2	|GO:0005622; intracellular; Cellular Component|GO:0007165; signal transduction; Biological Process	3	|IPR000198; Rho GTPase-activating protein domain|IPR001251; Cellular retinaldehyde-binding/triple function, C-terminal|IPR008936; Rho GTPase activation protein
scaffold16	191141	ACAT/A_3310.37_65_Hom	CODON_DELETION	g3469	17967792	17969891		scaffold16								UM05026	69.23	sr15908	75		UHOR_07196	82.61		5026	jgi|Ustma1|5026|UM05026	72.41													gi|71021885|ref|XP_761173.1|	hypothetical protein UM05026.1 [Ustilago maydis 521]	50.13
scaffold15	250183	CGCA/C_1803.92_56_Hom	CODON_DELETION	g3601	13547997	13548679	cluster5	scaffold15								UM04255	33.68	-	-		-	-	SignalP
scaffold29	28667	AACC/A_1810.81_49_Hom	CODON_DELETION	g3740	13261283	13268944		scaffold29								UM04141	80.05	sr15020	81.91		UHOR_06202	83.08		4141	jgi|Ustma1|4141|UM04141	80.05			uma:UM04141.1	K11238	BNI1	cytokinesis protein	--	Environmental Information Processing; Signal Transduction; MAPK signaling pathway - yeast [PATH:ko04011]	5270.UM04141.1	KOG1922	Rho GTPase effector BNI1 and related formins	TZ	gi|343425201|emb|CBQ68737.1|	related to Cytokinesis protein sepA [Sporisorium reilianum SRZ2]	80.61	7	|GO:0003779; actin binding; Molecular Function|GO:0005488; binding; Molecular Function|GO:0005515; protein binding; Molecular Function|GO:0008270; zinc ion binding; Molecular Function|GO:0016043; cellular component organization; Biological Process|GO:0017048; Rho GTPase binding; Molecular Function|GO:0030036; actin cytoskeleton organization; Biological Process	7	|IPR001841; Zinc finger, RING-type|IPR010472; Diaphanous FH3|IPR010473; Diaphanous GTPase-binding|IPR013083; Zinc finger, RING/FYVE/PHD-type|IPR014768; GTPase-binding/formin homology 3|IPR016024; Armadillo-type fold|IPR018957; Zinc finger, C3HC4 RING-type
scaffold29	63287	TTGACGACGA/T_1223.9_49_Hom	CODON_DELETION	g3751	13226526	13233998		scaffold29								UM01990	32.64	sr15007	85.47		UHOR_06186	81.48		1990	jgi|Ustma1|1990|UM01990	32.64									5207.CNK01170	fuNOG14406	Protein involved in DNA alkylation	L	gi|343425188|emb|CBQ68724.1|	conserved hypothetical protein [Sporisorium reilianum SRZ2]	85.88	3	|GO:0003677; DNA binding; Molecular Function|GO:0005524; ATP binding; Molecular Function|GO:0006306; DNA methylation; Biological Process	3	|IPR000330; SNF2-related|IPR001525; C-5 cytosine methyltransferase|IPR014001; DEAD-like helicase, N-terminal
scaffold32	167999	CACATCCCCT/C_4576.86_66_Hom	CODON_DELETION	g4453	7553765	7562309		scaffold32								UM02260	53.68	sr13455	58.98		UHOR_03720	49.79		2260	jgi|Ustma1|2260|UM02260	53.68									5270.UM02260.1	euNOG20476	Annotation not available	S	gi|343427460|emb|CBQ70987.1|	conserved hypothetical protein [Sporisorium reilianum SRZ2]	61.2
scaffold32	194059	TCCATCTCCA/T_1334.02_43_Hom	CODON_DELETION	g4459	7534990	7536015		scaffold32								UM02254	61.54	sr13449	61.98		UHOR_03711	66.79		2254	jgi|Ustma1|2254|UM02254	61.54													gi|343427454|emb|CBQ70981.1|	conserved hypothetical protein [Sporisorium reilianum SRZ2]	71.66
scaffold1	68004	ATTGCGT/A_3787.44_58_Hom	CODON_DELETION	g4483	16821779	16824797		scaffold1								UM04083	42.59	sr15475	61.02		UHOR_06606	58.21																	gi|343425480|emb|CBQ69015.1|	hypothetical protein sr15475 [Sporisorium reilianum SRZ2]	66.62	4	|GO:0003700; sequence-specific DNA binding transcription factor activity; Molecular Function|GO:0005634; nucleus; Cellular Component|GO:0006355; regulation of transcription, DNA-dependent; Biological Process|GO:0008270; zinc ion binding; Molecular Function	1	|IPR001138; Zn(2)-C6 fungal-type DNA-binding domain
scaffold1	333232	ATGCGGATGC/A_2578.69_66_Hom	CODON_DELETION	g4579	16557051	16560010		scaffold1								UM04501	72.9	sr15385	67.07		UHOR_06473	61.8		4501	jgi|Ustma1|4501|UM04501	72.9									5270.UM04501.1	NOG26595	Annotation not available	S	gi|71020835|ref|XP_760648.1|	hypothetical protein UM04501.1 [Ustilago maydis 521]	75.27
scaffold1	440369	TGCA/T_2138.76_67_Hom	CODON_DELETION	g4617	16451458	16456939		scaffold1								UM05194	77.92	sr13101	80.03		UHOR_03161	80.99		5194	jgi|Ustma1|5194|UM05194	77.92									5270.UM05194.1	euNOG04534	Protein rax2	S	gi|343428849|emb|CBQ72394.1|	conserved hypothetical protein [Sporisorium reilianum SRZ2]	79.78	1	|GO:0005515; protein binding; Molecular Function	3	|IPR001452; Src homology-3 domain|IPR011043; Galactose oxidase/kelch, beta-propeller|IPR015916; Galactose oxidase, beta-propeller
scaffold1	485094	ATGG/A_1067.75_41_Hom	CODON_DELETION	g4633	16401147	16407172		scaffold1								UM05086	96.88	sr13646	44.59		UHOR_03019	87.03		5086	jgi|Ustma1|5086|UM05086	96.88			uma:UM05086.1	K11367	CHD1	chromodomain-helicase-DNA-binding protein 1	3.6.1.-	Genetic Information Processing; Replication and Repair; Chromosome [BR:ko03036]	5270.UM05086.1	COG0553	Superfamily II DNA/RNA helicases, SNF2 family	KL	gi|343428014|emb|CBQ71539.1|	probable CHD1-transcriptional regulator [Sporisorium reilianum SRZ2]	79.19	8	|GO:0000785; chromatin; Cellular Component|GO:0003676; nucleic acid binding; Molecular Function|GO:0003677; DNA binding; Molecular Function|GO:0003682; chromatin binding; Molecular Function|GO:0004386; helicase activity; Molecular Function|GO:0005524; ATP binding; Molecular Function|GO:0005634; nucleus; Cellular Component|GO:0006333; chromatin assembly or disassembly; Biological Process	6	|IPR000330; SNF2-related|IPR000953; Chromo domain|IPR001650; Helicase, C-terminal|IPR014001; DEAD-like helicase, N-terminal|IPR014021; Helicase, superfamily 1/2, ATP-binding domain|IPR016197; Chromo domain-like
scaffold4	64449	GCGCTGCGGA/G_2039.32_54_Hom	CODON_DELETION	g492	3870545	3873004		scaffold4								UM05908	45.52	sr16527	51.93		UHOR_08415	47.7		5908	jgi|Ustma1|5908|UM05908	45.52									5270.UM05908.1	euNOG21548	Annotation not available	S	gi|343427421|emb|CBQ70948.1|	conserved hypothetical protein [Sporisorium reilianum SRZ2]	53.37
scaffold4	115941	ACAC/A_3865.64_74_Hom	CODON_DELETION	g512	3814915	3819792		scaffold4								UM05489	53.12	sr16168	55.38		UHOR_07871	53.53		5489	jgi|Ustma1|5489|UM05489	68.98									5270.UM05489.1	fuNOG11989	The nuclear localization protein	U	gi|343426365|emb|CBQ69895.1|	related to Nuclear pore complex protein Nup214 [Sporisorium reilianum SRZ2]	65.25
scaffold42	77814	CGCT/C_1816.0_59_Hom	CODON_DELETION	g5235	21205172	21207409		scaffold42								UM06386	75.34	-	-		UHOR_08920	78.97		6386	jgi|Ustma1|6386|UM06386	75.34			uma:UM06386.1	K13095	SF1	splicing factor 1	--	Genetic Information Processing; Transcription; Spliceosome [BR:ko03041]	5270.UM06386.1	COG5082	Arginine methyltransferase-interacting protein, contains RING Zn-finger	OU	gi|71024607|ref|XP_762533.1|	hypothetical protein UM06386.1 [Ustilago maydis 521]	73.49	3	|GO:0003676; nucleic acid binding; Molecular Function|GO:0003723; RNA binding; Molecular Function|GO:0008270; zinc ion binding; Molecular Function	5	|IPR001878; Zinc finger, CCHC-type|IPR004087; K Homology|IPR004088; K Homology, type 1|IPR013084; Zinc finger, CCHC retroviral-type|IPR018111; K Homology, type 1, subgroup
scaffold44	44193	GAGC/G_546.59_30_Hom	CODON_DELETION	g5270	19815717	19817903		scaffold44								UM05833	63.61	sr16455	66.71		UHOR_08321	64.28		5833	jgi|Ustma1|5833|UM05833	63.61			mbr:MONBRDRAFT_33661	K11652	ACTL6B	actin-like protein 6B	--	Genetic Information Processing; Replication and Repair; Chromosome [BR:ko03036]	5270.UM05833.1	KOG0676	Actin and related proteins	Z	gi|343427350|emb|CBQ70877.1|	conserved hypothetical protein [Sporisorium reilianum SRZ2]	67.2			1	|IPR004000; Actin-like
scaffold44	56540	T/C_118.05_51_Het	CODON_DELETION	g5277	19798959	19806006		scaffold44								UM05827	78.86	sr16449	80.62		UHOR_08311	79.07		5827	jgi|Ustma1|5827|UM05827	78.86									5270.UM05827.1	COG0457	FOG: TPR repeat	R	gi|343427344|emb|CBQ70871.1|	conserved hypothetical protein [Sporisorium reilianum SRZ2]	80.99	2	|GO:0005488; binding; Molecular Function|GO:0005515; protein binding; Molecular Function	3	|IPR011990; Tetratricopeptide-like helical|IPR013026; Tetratricopeptide repeat-containing|IPR019734; Tetratricopeptide repeat
scaffold44	116325	ACCT/A_3838.79_79_Hom	CODON_DELETION	g5297	19743370	19746309		scaffold44								UM00120	25.96	sr16426	41.4		UHOR_08278	66.87		120	jgi|Ustma1|120|UM00120	27.13									5207.CNH03270	KOG1379	Serine/threonine protein phosphatase	T	gi|343427321|emb|CBQ70848.1|	conserved hypothetical protein [Sporisorium reilianum SRZ2]	61.3	2	|GO:0003824; catalytic activity; Molecular Function|GO:0004721; phosphoprotein phosphatase activity; Molecular Function	2	|IPR001932; Protein phosphatase 2C-like|IPR010822; Sporulation stage II, protein E C-terminal
scaffold36	136279	ACAG/A_2280.15_78_Hom	CODON_DELETION	g5347	17294718	17297417		scaffold36								UM04783	53.34	sr15656	57.32		UHOR_07650	56.14		4783	jgi|Ustma1|4783|UM04783	53.34													gi|71021399|ref|XP_760930.1|	hypothetical protein UM04783.1 [Ustilago maydis 521]	54.77			1	|IPR019955; Ubiquitin supergroup
scaffold35	37937	AGTG/A_1047.99_47_Hom	CODON_DELETION	g5372	20404377	20407607		scaffold35								UM06187	51.9	-	-		UHOR_08766	42.01		6187	jgi|Ustma1|6187|UM06187	51.9			uma:UM06187.1	K06639	CDC14	cell division cycle 14	3.1.3.48	Cellular Processes; Cell Growth and Death; Cell cycle [PATH:ko04110] Cellular Processes; Cell Growth and Death; Cell cycle - yeast [PATH:ko04111] Cellular Processes; Cell Growth and Death; Meiosis - yeast [PATH:ko04113]	5270.UM06187.1	fuNOG04637	Protein-Tyrosine phosphatase	V	gi|343427929|emb|CBQ71454.1|	related to CDC14-dual specificity phosphatase [Sporisorium reilianum SRZ2]	63.28	5	|GO:0004725; protein tyrosine phosphatase activity; Molecular Function|GO:0006470; protein dephosphorylation; Biological Process|GO:0008138; protein tyrosine/serine/threonine phosphatase activity; Molecular Function|GO:0016311; dephosphorylation; Biological Process|GO:0016791; phosphatase activity; Molecular Function	5	|IPR000340; Dual specificity phosphatase, catalytic domain|IPR000387; Dual-specific/protein-tyrosine phosphatase, conserved region|IPR003595; Protein-tyrosine phosphatase, catalytic|IPR016130; Protein-tyrosine phosphatase, active site|IPR020422; Dual specificity phosphatase, subgroup, catalytic domain
scaffold46	140182	TGAA/T_4087.88_82_Hom	CODON_DELETION	g5487	6346355	6348568		scaffold46								-	-	sr13858	53.01		-	-													5085.AFUA_3G06050	euNOG09413	Annotation not available	K	gi|121704722|ref|XP_001270624.1|	fungal specific transcription factor, putative [Aspergillus clavatus NRRL 1]	25.37	6	|GO:0003677; DNA binding; Molecular Function|GO:0003700; sequence-specific DNA binding transcription factor activity; Molecular Function|GO:0005634; nucleus; Cellular Component|GO:0006350; transcription; Biological Process|GO:0006355; regulation of transcription, DNA-dependent; Biological Process|GO:0008270; zinc ion binding; Molecular Function	2	|IPR001138; Zn(2)-C6 fungal-type DNA-binding domain|IPR007219; Transcription factor, fungi
scaffold47	41058	GAGC/G_2221.73_79_Hom	CODON_DELETION	g5546	17192442	17194541		scaffold47								UM04748	44.14	sr15622	47.66		UHOR_07592	39.68		4748	jgi|Ustma1|4748|UM04748	44.14													gi|343426172|emb|CBQ69703.1|	conserved hypothetical protein [Sporisorium reilianum SRZ2]	53.37
scaffold37	129149	GTTGGGA/G_2636.65_69_Hom	CODON_DELETION	g5628	5528602	5532441		scaffold37								UM01383	51.66	sr10542	54.84		UHOR_02077	51.8		1383	jgi|Ustma1|1383|UM01383	51.66													gi|343427266|emb|CBQ70794.1|	conserved hypothetical protein [Sporisorium reilianum SRZ2]	54.84
scaffold55	19115	CACCGCA/C_2711.44_52_Hom	CODON_DELETION	g5712	6187178	6188929		scaffold55								UM01615	55.38	sr12690	56.54		UHOR_02403	53.37		1615	jgi|Ustma1|1615|UM01615	55.38													gi|343428304|emb|CBQ71834.1|	conserved hypothetical protein [Sporisorium reilianum SRZ2]	58.51
scaffold59	2332	AACCACC/A_1427.11_39_Hom	CODON_DELETION	g5751	5592008	5593564		scaffold59								UM01399	71.96	sr12466	77.42		UHOR_02095	60.89		1399	jgi|Ustma1|1399|UM01399	71.96									5270.UM01399.1	KOG2273	Membrane coat complex Retromer, subunit VPS5/SNX1, Sorting nexins, and related PX domain-containing proteins	U	gi|343427277|emb|CBQ70805.1|	related to VPS17-vacuolar protein sorting-associated protein [Sporisorium reilianum SRZ2]	72.73	3	|GO:0005515; protein binding; Molecular Function|GO:0007154; cell communication; Biological Process|GO:0035091; phosphoinositide binding; Molecular Function	2	|IPR001683; Phox homologous domain|IPR015404; Vps5 C-terminal
scaffold59	4053	T/TAGCAGCAGC_1679.42_43_Hom	CODON_DELETION	g5752	5593684	5595477		scaffold59								UM01400	66.33	sr12467	55.1		UHOR_02096	51.3		1400	jgi|Ustma1|1400|UM01400	66.33									5270.UM01400.1	euNOG21356	Annotation not available	K	gi|343427278|emb|CBQ70806.1|	conserved hypothetical protein [Sporisorium reilianum SRZ2]	54.61	3	|GO:0003677; DNA binding; Molecular Function|GO:0005515; protein binding; Molecular Function|GO:0045449; regulation of transcription; Biological Process	5	|IPR001005; SANT domain, DNA binding|IPR009057; Homeodomain-like|IPR012287; Homeodomain-related|IPR014778; Myb, DNA-binding|IPR017930; HTH transcriptional regulator, Myb-type, DNA-binding
scaffold59	13082	CACG/C_2231.22_70_Hom	CODON_DELETION	g5756	5603735	5606278		scaffold59								UM01405	61.43	sr12473	55.46		UHOR_02107	55.34		1405	jgi|Ustma1|1405|UM01405	60.28									5270.UM01405.1	KOG4035	Coeffector of mDia Rho GTPase, regulates actin polymerization and cell adhesion turnover	TZ	gi|343427284|emb|CBQ70812.1|	conserved hypothetical protein [Sporisorium reilianum SRZ2]	61.43
scaffold59	14600	CATGCGG/C_2049.57_58_Hom	CODON_DELETION	g5756	5603735	5606278		scaffold59								UM01405	61.43	sr12473	55.46		UHOR_02107	55.34		1405	jgi|Ustma1|1405|UM01405	60.28									5270.UM01405.1	KOG4035	Coeffector of mDia Rho GTPase, regulates actin polymerization and cell adhesion turnover	TZ	gi|343427284|emb|CBQ70812.1|	conserved hypothetical protein [Sporisorium reilianum SRZ2]	61.43
scaffold59	30969	AACC/A_935.65_23_Hom	CODON_DELETION	g5764	5621904	5622290		scaffold59								-	-	-	-		-	-
scaffold54	57924	CGCGTCT/C_3215.14_89_Hom	CODON_DELETION	g5897	8317409	8318767		scaffold54								UM04701	77.08	sr15578	80.05		UHOR_07537	86.1		4701	jgi|Ustma1|4701|UM04701	77.08			uma:UM04701.1	K12606	RCD1, CNOT9, CAF40	CCR4-NOT transcription complex subunit 9	--	Genetic Information Processing; Folding, Sorting and Degradation; RNA degradation [PATH:ko03018]	5270.UM04701.1	COG5209	Uncharacterized protein involved in cell differentiation/sexual development	R	gi|343426128|emb|CBQ69659.1|	probable rcd1 protein involved in sexual development [Sporisorium reilianum SRZ2]	80.14			1	|IPR007216; Cell differentiation, Rcd1-like
scaffold53	42056	TGGGGGGTTG/T_2044.79_48_Hom	CODON_DELETION	g5955	10107521	10110190		scaffold53								UM03147	67.46	sr11064	71.17		UHOR_04916	66.71		3147	jgi|Ustma1|3147|UM03147	67.46			uma:UM03147.1	K12396	AP3D1	AP-3 complex subunit delta-1	--	Cellular Processes; Transport and Catabolism; Lysosome [PATH:ko04142]	5270.UM03147.1	KOG1059	Vesicle coat complex AP-3, delta subunit	U	gi|71018127|ref|XP_759294.1|	hypothetical protein UM03147.1 [Ustilago maydis 521]	68.97	7	|GO:0005488; binding; Molecular Function|GO:0005794; Golgi apparatus; Cellular Component|GO:0006886; intracellular protein transport; Biological Process|GO:0008565; protein transporter activity; Molecular Function|GO:0015031; protein transport; Biological Process|GO:0016192; vesicle-mediated transport; Biological Process|GO:0030117; membrane coat; Cellular Component	4	|IPR002553; Clathrin/coatomer adaptor, adaptin-like, N-terminal|IPR011989; Armadillo-like helical|IPR016024; Armadillo-type fold|IPR017105; Adaptor protein complex AP-3, delta subunit
scaffold67	10886	ACGG/A_1949.31_57_Hom	CODON_DELETION	g6004	17133252	17135257		scaffold67								UM04718	65.45	sr15595	74.82		UHOR_07563	66.3		4718	jgi|Ustma1|4718|UM04718	65.45			uma:UM04717.1	K13107	RBMX2, IST3	RNA-binding motif protein, X-linked 2	--	Genetic Information Processing; Transcription; Spliceosome [BR:ko03041]	5270.UM04717.1	fuNOG11541	Required for protein	A	gi|71021267|ref|XP_760864.1|	hypothetical protein UM04717.1 [Ustilago maydis 521]	59.26	2	|GO:0000166; nucleotide binding; Molecular Function|GO:0003676; nucleic acid binding; Molecular Function	2	|IPR000504; RNA recognition motif domain|IPR012677; Nucleotide-binding, alpha-beta plait
scaffold39	26419	TGGGTGC/T_902.75_71_Hom	CODON_DELETION	g6039	14278246	14280102		scaffold39								UM04412	43.44	sr15298	42.61		UHOR_06895	45.11		4412	jgi|Ustma1|4412|UM04412	43.44													gi|71020657|ref|XP_760559.1|	hypothetical protein UM04412.1 [Ustilago maydis 521]	41.8
scaffold39	26934	CGTG/C_2314.92_49_Hom	CODON_DELETION	g6040	14280413	14283592		scaffold39								UM04413	66.67	sr15299	68.51		UHOR_06896	64.72		4413	jgi|Ustma1|4413|UM04413	66.67									5270.UM04413.1	fuNOG07585	Intracellular protein transport	U	gi|71020659|ref|XP_760560.1|	hypothetical protein UM04413.1 [Ustilago maydis 521]	63.18	7	|GO:0000139; Golgi membrane; Cellular Component|GO:0005488; binding; Molecular Function|GO:0005737; cytoplasm; Cellular Component|GO:0006886; intracellular protein transport; Biological Process|GO:0008565; protein transporter activity; Molecular Function|GO:0016020; membrane; Cellular Component|GO:0048280; vesicle fusion with Golgi apparatus; Biological Process	4	|IPR006953; Uso1/p115-like vesicle tethering protein, head region|IPR006955; Uso1/p115-like vesicle tethering protein, C-terminal|IPR011989; Armadillo-like helical|IPR016024; Armadillo-type fold
scaffold4	437494	GCAT/G_376.64_70_Het	CODON_DELETION	g619	3497284	3501603		scaffold4								-	-	sr12161	68.31		UHOR_01311	63																	gi|343426735|emb|CBQ70263.1|	conserved hypothetical protein [Sporisorium reilianum SRZ2]	70.27
scaffold38	465732	AGAAGGT/A_419.14_38_Hom	CODON_DELETION	g6258	19144736	19146466		scaffold38								UM05416	71.43	sr16406	71.76		UHOR_08255	67.46		5416	jgi|Ustma1|5416|UM05416	71.43			uma:UM05416.1	K06173	truA	tRNA pseudouridine synthase A	5.4.99.12	Unclassified; Genetic Information Processing; Translation proteins	5270.UM05416.1	fuNOG06997	Formation of pseudouridine at positions 27 and 28 in the anticodon stem and loop of transfer RNAs; at positions 34 and 36 of intron-containing precursor tRNA(Ile) and at position 35 in the intron-containing tRNA	J	gi|71022667|ref|XP_761563.1|	hypothetical protein UM05416.1 [Ustilago maydis 521]	62.07	4	|GO:0001522; pseudouridine synthesis; Biological Process|GO:0003723; RNA binding; Molecular Function|GO:0009451; RNA modification; Biological Process|GO:0009982; pseudouridine synthase activity; Molecular Function	5	|IPR001406; Pseudouridine synthase I, TruA|IPR020094; Pseudouridine synthase I, TruA, N-terminal|IPR020095; Pseudouridine synthase I, TruA, C-terminal|IPR020097; Pseudouridine synthase I, TruA, alpha/beta domain|IPR020103; Pseudouridine synthase, catalytic domain
scaffold38	474624	CACA/C_516.21_46_Hom	CODON_DELETION	g6260	19151216	19153924		scaffold38								UM05418	86.89	sr16408	88.52		UHOR_03006	32.26		5418	jgi|Ustma1|5418|UM05418	86.89													gi|343426674|emb|CBQ70203.1|	conserved hypothetical protein (C-terminal fragment) [Sporisorium reilianum SRZ2]	47.31	4	|GO:0003700; sequence-specific DNA binding transcription factor activity; Molecular Function|GO:0005634; nucleus; Cellular Component|GO:0006355; regulation of transcription, DNA-dependent; Biological Process|GO:0008270; zinc ion binding; Molecular Function	1	|IPR001138; Zn(2)-C6 fungal-type DNA-binding domain
scaffold14	306101	AGCCGCCGCC/A_854.03_21_Hom	CODON_DELETION	g755	3071412	3078455		scaffold14								UM05086	38.64	sr12018	68.42		UHOR_01118	63.56		5086	jgi|Ustma1|5086|UM05086	38.64			dre:558344	K11643	CHD4, MI2B	chromodomain-helicase-DNA-binding protein 4	3.6.1.-	Genetic Information Processing; Replication and Repair; Chromosome [BR:ko03036]	5518.FG10174.1	COG0553	Superfamily II DNA/RNA helicases, SNF2 family	KL	gi|323508282|emb|CBQ68153.1|	related to helicase-dna-binding protein [Sporisorium reilianum SRZ2]	74.32	6	|GO:0003676; nucleic acid binding; Molecular Function|GO:0003677; DNA binding; Molecular Function|GO:0004386; helicase activity; Molecular Function|GO:0005515; protein binding; Molecular Function|GO:0005524; ATP binding; Molecular Function|GO:0008270; zinc ion binding; Molecular Function	8	|IPR000330; SNF2-related|IPR001650; Helicase, C-terminal|IPR001965; Zinc finger, PHD-type|IPR014001; DEAD-like helicase, N-terminal|IPR014021; Helicase, superfamily 1/2, ATP-binding domain|IPR016197; Chromo domain-like|IPR019786; Zinc finger, PHD-type, conserved site|IPR019787; Zinc finger, PHD-finger
scaffold11	260436	GGAC/G_449.78_22_Hom	CODON_DELETION	g859	19439567	19442419		scaffold11								UM00904	84.92	sr12201	84.5		UHOR_01361	85.21	SignalP	904	jgi|Ustma1|904|UM00904	84.92			uma:UM00904.1	K09486	HYOU1	hypoxia up-regulated 1	--	Genetic Information Processing; Folding, Sorting and Degradation; Chaperones and folding catalysts [BR:ko03110] Genetic Information Processing; Folding, Sorting and Degradation; Protein processing in endoplasmic reticulum [PATH:ko04141]	5270.UM00904.1	COG0443	Molecular chaperone	O	gi|71004770|ref|XP_757051.1|	hypothetical protein UM00904.1 [Ustilago maydis 521]	84.92	1	|GO:0005524; ATP binding; Molecular Function	3	|IPR001023; Heat shock protein Hsp70|IPR013126; Heat shock protein 70|IPR018181; Heat shock protein 70, conserved site
scaffold15	48574	T/TGCA_2515.89_55_Hom	CODON_INSERTION	g3526	13343836	13347093		scaffold15	PHI:226	PEX6	AAK16738	TX:5462	Colletotrichum lagenarium	Loss of pathogenicity		UM04191	68.52	sr15076	69.24		UHOR_06288	65.54		4191	jgi|Ustma1|4191|UM04191	68.52			uma:UM04191.1	K13338	PEX1	peroxin-1	--	Cellular Processes; Transport and Catabolism; Peroxisome [PATH:ko04146]	5270.UM04191.1	COG0464	ATPases of the AAA+ class	O	gi|343425257|emb|CBQ68793.1|	probable PEX1-peroxisomal assembly protein-peroxin [Sporisorium reilianum SRZ2]	70.8	5	|GO:0000166; nucleotide binding; Molecular Function|GO:0005524; ATP binding; Molecular Function|GO:0005777; peroxisome; Cellular Component|GO:0007031; peroxisome organization; Biological Process|GO:0017111; nucleoside-triphosphatase activity; Molecular Function	4	|IPR003593; ATPase, AAA+ type, core|IPR003959; ATPase, AAA-type, core|IPR003960; ATPase, AAA-type, conserved site|IPR015342; Peroxisome biogenesis factor 1, N-terminal
scaffold15	46162	T/TGGTTGC_1101.49_46_Hom	CODON_INSERTION	g3526	13343836	13347093		scaffold15	PHI:226	PEX6	AAK16738	TX:5462	Colletotrichum lagenarium	Loss of pathogenicity		UM04191	68.52	sr15076	69.24		UHOR_06288	65.54		4191	jgi|Ustma1|4191|UM04191	68.52			uma:UM04191.1	K13338	PEX1	peroxin-1	--	Cellular Processes; Transport and Catabolism; Peroxisome [PATH:ko04146]	5270.UM04191.1	COG0464	ATPases of the AAA+ class	O	gi|343425257|emb|CBQ68793.1|	probable PEX1-peroxisomal assembly protein-peroxin [Sporisorium reilianum SRZ2]	70.8	5	|GO:0000166; nucleotide binding; Molecular Function|GO:0005524; ATP binding; Molecular Function|GO:0005777; peroxisome; Cellular Component|GO:0007031; peroxisome organization; Biological Process|GO:0017111; nucleoside-triphosphatase activity; Molecular Function	4	|IPR003593; ATPase, AAA+ type, core|IPR003959; ATPase, AAA-type, core|IPR003960; ATPase, AAA-type, conserved site|IPR015342; Peroxisome biogenesis factor 1, N-terminal
scaffold32	28457	C/CCTG_2237.17_58_Hom	CODON_INSERTION	g4408	7698737	7701688		scaffold32	PHI:805	MGG_00124	EDK03309	TX:148305	Magnaporthe grisea	Reduced virulence		UM02302	71.17	-	-		UHOR_03768	74.89	SignalP	2302	jgi|Ustma1|2302|UM02302	71.17									5270.UM02302.1	euNOG14027	Annotation not available	O	gi|71011109|ref|XP_758449.1|	hypothetical protein UM02302.1 [Ustilago maydis 521]	72.78	1	|GO:0005515; protein binding; Molecular Function	2	|IPR003892; Ubiquitin system component Cue|IPR009060; UBA-like
scaffold5	1370238	C/CCTGCTGCTG_2202.02_67_Het	CODON_INSERTION	g1486	897883	899427		scaffold5	PHI:211	CaTUP1	AAB63195	TX:5476	Candida albicans	Reduced virulence		UM05887	81.17	sr16505	85.48		UHOR_08386	86.69		5887	jgi|Ustma1|5887|UM05887	81.17	GT77	&alpha;-xylosyltransferase (EC 2.4.2.39); &alpha;-1,3-galactosyltransferase (EC 2.4.1.37); arabinosyltransferase (EC 2.4.2.-)	uma:UM05887.1	K12862	PLRG1, PRL1, PRP46	pleiotropic regulator 1	--	Genetic Information Processing; Transcription; Spliceosome [PATH:ko03040] Genetic Information Processing; Transcription; Spliceosome [BR:ko03041]	5270.UM05887.1	fuNOG05568	Pre-Mrna splicing protein	A	gi|71023609|ref|XP_762034.1|	hypothetical protein UM05887.1 [Ustilago maydis 521]	83.43	1	|GO:0005515; protein binding; Molecular Function	8	|IPR001680; WD40 repeat|IPR011046; WD40 repeat-like-containing domain|IPR015943; WD40/YVTN repeat-like-containing domain|IPR017986; WD40-repeat-containing domain|IPR019775; WD40 repeat, conserved site|IPR019781; WD40 repeat, subgroup|IPR019782; WD40 repeat 2|IPR020472; G-protein beta WD-40 repeat
scaffold17	141690	T/TGCC_1801.49_73_Hom	CODON_INSERTION	g2257	14020666	14026418		scaffold17	PHI:882	MGG_04985	EDJ95433	TX:148305	Magnaporthe grisea	Reduced virulence		UM03431	70.88	sr14421	71.88		UHOR_05267	69.83		3431	jgi|Ustma1|3431|UM03431	70.88									5270.UM03431.1	COG5099	RNA-binding protein of the Puf family, translational repressor	J	gi|319411787|emb|CBQ73830.1|	conserved hypothetical protein [Sporisorium reilianum SRZ2]	73.44	2	|GO:0003723; RNA binding; Molecular Function|GO:0005488; binding; Molecular Function	3	|IPR001313; Pumilio RNA-binding repeat|IPR011989; Armadillo-like helical|IPR016024; Armadillo-type fold
scaffold23	210503	G/GACA_615.4_34_Hom	CODON_INSERTION	g2418	12805261	12810834		scaffold23	PHI:1058	MoSNF1	ABF48563	TX:148305	Magnaporthe grisea	Reduced virulence		UM03928	74.4	sr14833	76.75		UHOR_05953	74.09		3928	jgi|Ustma1|3928|UM03928	74.4	CBM13	Modules of approx. 150 residues which always appear as a threefold internal repeat. The only apparent exception to this, xylanase II of Actinomadura sp. FC7 (GenBank U08894), is in fact not completely sequenced. These modules were first identified in several plant lectins such as ricin or agglutinin of Ricinus communis which bind galactose residues. The three-dimensional structure of a plant lect…	uma:UM03928.1	K00924	E2.7.1.-	--	--	Unclassified; Cellular Processes and Signaling; Signal transduction mechanisms	5270.UM03928.1	COG0515	Serine/threonine protein kinase	RTKL	gi|343425007|emb|CBQ68544.1|	related to serine/threonine protein kinase [Sporisorium reilianum SRZ2]	77.58	4	|GO:0004672; protein kinase activity; Molecular Function|GO:0004674; protein serine/threonine kinase activity; Molecular Function|GO:0005524; ATP binding; Molecular Function|GO:0006468; protein phosphorylation; Biological Process	9	|IPR000719; Protein kinase, catalytic domain|IPR002290; Serine/threonine-protein kinase domain|IPR008271; Serine/threonine-protein kinase, active site|IPR011009; Protein kinase-like domain|IPR017441; Protein kinase, ATP binding site|IPR017442; Serine/threonine-protein kinase-like domain|IPR020635; Tyrosine-protein kinase, catalytic domain|IPR020636; Calcium/calmodulin-dependent protein kinase-lik…
scaffold16	85765	A/ACAGCAGCAG_4179.38_69_Hom	CODON_INSERTION	g3438	17859772	17866342		scaffold16	PHI:1058	MoSNF1	ABF48563	TX:148305	Magnaporthe grisea	Reduced virulence		UM04991	65.9	sr15873	65.02		UHOR_07141	65.24		4991	jgi|Ustma1|4991|UM04991	65.9	CBM13	Modules of approx. 150 residues which always appear as a threefold internal repeat. The only apparent exception to this, xylanase II of Actinomadura sp. FC7 (GenBank U08894), is in fact not completely sequenced. These modules were first identified in several plant lectins such as ricin or agglutinin of Ricinus communis which bind galactose residues. The three-dimensional structure of a plant lect…	afm:AFUA_1G14810	K08286	E2.7.11.-	protein-serine/threonine kinase	2.7.11.-	Unclassified; Cellular Processes and Signaling; Signal transduction mechanisms	5270.UM04991.1	COG0515	Serine/threonine protein kinase	RTKL	gi|343425875|emb|CBQ69408.1|	related to Serine/threonine protein kinase [Sporisorium reilianum SRZ2]	64.11	4	|GO:0004672; protein kinase activity; Molecular Function|GO:0004674; protein serine/threonine kinase activity; Molecular Function|GO:0005524; ATP binding; Molecular Function|GO:0006468; protein phosphorylation; Biological Process	10	|IPR000719; Protein kinase, catalytic domain|IPR001772; Kinase-associated KA1|IPR002290; Serine/threonine-protein kinase domain|IPR008271; Serine/threonine-protein kinase, active site|IPR011009; Protein kinase-like domain|IPR017441; Protein kinase, ATP binding site|IPR017442; Serine/threonine-protein kinase-like domain|IPR020635; Tyrosine-protein kinase, catalytic domain|IPR020636; Calcium/calmod…
scaffold1	57861	G/GCAA_4083.49_86_Hom	CODON_INSERTION	g4479	16829752	16836687		scaffold1	PHI:308	KPP6	CAD43731	TX:5270	Ustilago maydis	Reduced virulence		UM06306	39.73	sr15479	66.46		UHOR_06612	63.71		6306	jgi|Ustma1|6306|UM06306	39.73			mgl:MGL_0026	K08825	DYRK	dual-specificity tyrosine-(Y)-phosphorylation regulated kinase	2.7.12.1	Metabolism; Enzyme Families; Protein kinases [BR:ko01001]	5207.CNI01240	fuNOG07500	Serine/Threonine protein kinase	D	gi|343425484|emb|CBQ69019.1|	related to putative dual specificity protein kinase pom1 [Sporisorium reilianum SRZ2]	66.92	4	|GO:0004672; protein kinase activity; Molecular Function|GO:0004674; protein serine/threonine kinase activity; Molecular Function|GO:0005524; ATP binding; Molecular Function|GO:0006468; protein phosphorylation; Biological Process	7	|IPR000719; Protein kinase, catalytic domain|IPR002290; Serine/threonine-protein kinase domain|IPR008271; Serine/threonine-protein kinase, active site|IPR011009; Protein kinase-like domain|IPR017441; Protein kinase, ATP binding site|IPR017442; Serine/threonine-protein kinase-like domain|IPR020635; Tyrosine-protein kinase, catalytic domain
scaffold67	20753	T/TGCAACGCTC_4848.73_85_Hom	CODON_INSERTION	g6009	17142366	17143409		scaffold67	PHI:211	CaTUP1	AAB63195	TX:5476	Candida albicans	Reduced virulence		UM04723	63.46	sr15601	63.55		UHOR_07572	55.45		4723	jgi|Ustma1|4723|UM04723	63.46	GT77	&alpha;-xylosyltransferase (EC 2.4.2.39); &alpha;-1,3-galactosyltransferase (EC 2.4.1.37); arabinosyltransferase (EC 2.4.2.-)	ava:Ava_4855	K00908	E2.7.11.17	Ca2+/calmodulin-dependent protein kinase	2.7.11.17	Metabolism; Enzyme Families; Protein kinases [BR:ko01001]	5270.UM04723.1	COG2319	FOG: WD40 repeat	R	gi|343426151|emb|CBQ69682.1|	probable wd-repeat protein 5 [Sporisorium reilianum SRZ2]	63.77	1	|GO:0005515; protein binding; Molecular Function	8	|IPR001680; WD40 repeat|IPR011046; WD40 repeat-like-containing domain|IPR015943; WD40/YVTN repeat-like-containing domain|IPR017986; WD40-repeat-containing domain|IPR019775; WD40 repeat, conserved site|IPR019781; WD40 repeat, subgroup|IPR019782; WD40 repeat 2|IPR020472; G-protein beta WD-40 repeat
scaffold39	144464	G/C_101.94_53_Het	CODON_INSERTION	g6080	14396834	14397996		scaffold39	PHI:548	BcPIC5	ABA25866	TX:40559	Botrytis cinerea	Reduced virulence		UM04455	88.39	sr15342	85.95		UHOR_06956	92.24		4455	jgi|Ustma1|4455|UM04455	88.39			uma:UM04455.1	K09569	FKBP2	FK506-binding protein 2	5.2.1.8	Genetic Information Processing; Folding, Sorting and Degradation; Chaperones and folding catalysts [BR:ko03110]	5270.UM04455.1	COG0545	FKBP-type peptidyl-prolyl cis-trans isomerases 1	O	gi|343425739|emb|CBQ69273.1|	related to FPR2-FK506/rapamycin-binding protein of the ER [Sporisorium reilianum SRZ2]	85.38	1	|GO:0006457; protein folding; Biological Process	1	|IPR001179; Peptidyl-prolyl cis-trans isomerase, FKBP-type
scaffold6	36560	C/CGCT_1857.67_75_Hom	CODON_INSERTION	g159	10188211	10190724		scaffold6								UM03205	84.91	sr11107	72.63	8-2(7)	UHOR_04989	69.54		3205	jgi|Ustma1|3205|UM03205	84.91			mgl:MGL_2547	K03138	TFIIF1	transcription initiation factor TFIIF alpha subunit	--	Genetic Information Processing; Transcription; Basal transcription factors [PATH:ko03022]					gi|319411557|emb|CBQ73601.1|	related to TFG1-TFIIF subunit (transcription initiation factor), 105 kD [Sporisorium reilianum SRZ2]	74.88	3	|GO:0003702; RNA polymerase II transcription factor activity; Molecular Function|GO:0003824; catalytic activity; Molecular Function|GO:0006367; transcription initiation from RNA polymerase II promoter; Biological Process	1	|IPR011039; Transcription Factor IIF, Rap30/Rap74, interaction
scaffold17	203643	C/CGGT_551.07_26_Hom	CODON_INSERTION	g2278	13959118	13960836		scaffold17								UM04386	47.3	sr15273	58.9		UHOR_06853	65.85		4386	jgi|Ustma1|4386|UM04386	70.21													gi|343425670|emb|CBQ69204.1|	conserved hypothetical protein [Sporisorium reilianum SRZ2]	44.9
scaffold3	101440	T/TGGATGC_2339.53_54_Hom	CODON_INSERTION	g2470	596498	597721		scaffold3								-	-	sr11557	48.91		UHOR_00329	45.99																	gi|323507736|emb|CBQ67607.1|	conserved hypothetical protein [Sporisorium reilianum SRZ2]	52.45
scaffold3	285275	T/TGTTTCC_1139.98_34_Hom	CODON_INSERTION	g2540	412353	413828		scaffold3								UM00144	77.78	sr11488	89.95		UHOR_00224	83.97	SignalP	144	jgi|Ustma1|144|UM00144	77.78									5270.UM00144.1	euNOG14296	Annotation not available	S	gi|323507667|emb|CBQ67538.1|	conserved hypothetical protein [Sporisorium reilianum SRZ2]	89			1	|IPR000782; FAS1 domain
scaffold9	170235	G/GTCT_1906.87_83_Hom	CODON_INSERTION	g2902	11187674	11190628		scaffold9								-	-	sr14436	46.15		UHOR_05314	48.85																	gi|319411802|emb|CBQ73845.1|	hypothetical protein sr14436 [Sporisorium reilianum SRZ2]	43.96	1	|GO:0003677; DNA binding; Molecular Function	2	|IPR017956; AT hook, DNA-binding motif|IPR018866; Cell division cycle-associated protein
scaffold30	743	G/GAAC_1714.98_58_Hom	CODON_INSERTION	g3336	16899708	16901477		scaffold30								UM04619	49.06	sr15501	43.44		UHOR_06640	52.26		4619	jgi|Ustma1|4619|UM04619	49.06			uma:UM04619.1	K04705	STAM	signal transducing adaptor molecule	--	Environmental Information Processing; Signal Transduction; Jak-STAT signaling pathway [PATH:ko04630] Cellular Processes; Transport and Catabolism; Endocytosis [PATH:ko04144]					gi|71021075|ref|XP_760768.1|	hypothetical protein UM04621.1 [Ustilago maydis 521]	56.68
scaffold30	1394	T/TTTC_1159.42_47_Hom	CODON_INSERTION	g3336	16899708	16901477		scaffold30								UM04619	49.06	sr15501	43.44		UHOR_06640	52.26		4619	jgi|Ustma1|4619|UM04619	49.06			uma:UM04619.1	K04705	STAM	signal transducing adaptor molecule	--	Environmental Information Processing; Signal Transduction; Jak-STAT signaling pathway [PATH:ko04630] Cellular Processes; Transport and Catabolism; Endocytosis [PATH:ko04144]					gi|71021075|ref|XP_760768.1|	hypothetical protein UM04621.1 [Ustilago maydis 521]	56.68
scaffold20	115769	C/CTCG_2264.55_61_Hom	CODON_INSERTION	g3921	8439518	8443786		scaffold20								UM02545	90.43	sr11017	89		UHOR_04074	90.14		2545	jgi|Ustma1|2545|UM02545	90.43			uma:UM02545.1	K06677	YCS4, CNAP1, CAPD2	condensin complex subunit 1	--	Genetic Information Processing; Replication and Repair; Chromosome [BR:ko03036] Cellular Processes; Cell Growth and Death; Cell cycle - yeast [PATH:ko04111]	5270.UM02545.1	COG5098	Chromosome condensation complex Condensin, subunit D2	BD	gi|71014070|ref|XP_758692.1|	hypothetical protein UM02545.1 [Ustilago maydis 521]	87.14	4	|GO:0005488; binding; Molecular Function|GO:0005634; nucleus; Cellular Component|GO:0007067; mitosis; Biological Process|GO:0030261; chromosome condensation; Biological Process	3	|IPR007673; Non-SMC condensin subunit, XCAP-D2/Cnd1|IPR011989; Armadillo-like helical|IPR016024; Armadillo-type fold
scaffold1	36089	C/CTGT_1406.05_55_Het	CODON_INSERTION	g4470	16855049	16857613		scaffold1								UM04603	65.32	sr15488	72.33		UHOR_06622	69.5		4603	jgi|Ustma1|4603|UM04603	65.32			uma:UM04603.1	K11673	ACTR8, ARP8, INO80N	actin-related protein 8	--	Genetic Information Processing; Replication and Repair; Chromosome [BR:ko03036]	5270.UM04603.1	COG5277	Actin and related proteins	Z	gi|343425497|emb|CBQ69032.1|	related to ARP8-Actin-related protein [Sporisorium reilianum SRZ2]	72.81			1	|IPR004000; Actin-like
scaffold50	24810	A/ACCAGCC_3381.96_57_Hom	CODON_INSERTION	g5500	19243645	19248263		scaffold50								UM05455	85.4	sr12254	23.98		UHOR_07824	87.24		5455	jgi|Ustma1|5455|UM05455	85.4			mgl:MGL_3702	K03254	eIF-3A, EIF3S10	translation initiation factor eIF-3 subunit 10	--	Genetic Information Processing; Translation; Translation factors [BR:ko03012]	5518.FG07237.1	KOG2072	Translation initiation factor 3, subunit a (eIF-3a)	J	gi|343426335|emb|CBQ69865.1|	probable eukaryotic translation initiation factor eIF-3 [Sporisorium reilianum SRZ2]	84.94	1	|GO:0005515; protein binding; Molecular Function	1	|IPR000717; Proteasome component (PCI) domain
scaffold50	24639	G/GGCAGCC_1635.46_51_Hom	CODON_INSERTION	g5500	19243645	19248263		scaffold50								UM05455	85.4	sr12254	23.98		UHOR_07824	87.24		5455	jgi|Ustma1|5455|UM05455	85.4			mgl:MGL_3702	K03254	eIF-3A, EIF3S10	translation initiation factor eIF-3 subunit 10	--	Genetic Information Processing; Translation; Translation factors [BR:ko03012]	5518.FG07237.1	KOG2072	Translation initiation factor 3, subunit a (eIF-3a)	J	gi|343426335|emb|CBQ69865.1|	probable eukaryotic translation initiation factor eIF-3 [Sporisorium reilianum SRZ2]	84.94	1	|GO:0005515; protein binding; Molecular Function	1	|IPR000717; Proteasome component (PCI) domain
scaffold59	18136	A/ATCG_614.12_33_Hom	CODON_INSERTION	g5758	5607288	5610458		scaffold59								UM01407	76.08	sr12475	78.61		UHOR_02112	79.03		1407	jgi|Ustma1|1407|UM01407	76.08			uma:UM01407.1	K13519	LPT1, ALE1	lysophospholipid acyltransferase	2.3.1.51 2.3.1.23 2.3.1.-	Metabolism; Lipid Metabolism; Glycerolipid metabolism [PATH:ko00561] Metabolism; Lipid Metabolism; Glycerophospholipid metabolism [PATH:ko00564] Metabolism; Lipid Metabolism; Ether lipid metabolism [PATH:ko00565] Metabolism; Lipid Metabolism; Lipid biosynthesis proteins [BR:ko01004]	5270.UM01407.1	COG5202	Predicted membrane protein	S	gi|343427286|emb|CBQ70814.1|	conserved hypothetical protein [Sporisorium reilianum SRZ2]	79.16	2	|GO:0004197; cysteine-type endopeptidase activity; Molecular Function|GO:0006508; proteolysis; Biological Process	2	|IPR004299; Membrane bound O-acyl transferase, MBOAT|IPR011600; Peptidase C14, caspase catalytic
scaffold39	758	T/TTTG_3100.34_61_Hom	CODON_INSERTION	g6036	14253583	14256944		scaffold39								UM04407	59.62	sr15295	60.82		UHOR_06885	55.67		4407	jgi|Ustma1|4407|UM04407	56.7									5270.UM04407.1	KOG1396	Uncharacterized conserved protein	S	gi|343425692|emb|CBQ69226.1|	conserved hypothetical protein [Sporisorium reilianum SRZ2]	46.7			1	|IPR012919; Sad1/UNC-like, C-terminal
scaffold38	353698	G/GTCT_1956.35_63_Hom	CODON_INSERTION	g6221	19030364	19033420		scaffold38								UM05376	43.75	sr16364	49.17		UHOR_08212	44.35		5376	jgi|Ustma1|5376|UM05376	71.16									5270.UM05376.1	euNOG11016	Protein involved in chromatin modification	S	gi|343426630|emb|CBQ70159.1|	conserved hypothetical protein [Sporisorium reilianum SRZ2]	70.18			1	|IPR013907; Sds3-like
scaffold69	58843	T/TTTG_1683.87_59_Hom	CODON_INSERTION	g6573	7454198	7455373		scaffold69								UM02249	68.21	sr13446	67.07		UHOR_03703	66.98		2249	jgi|Ustma1|2249|UM02249	68.21
scaffold21	88897	T/TGTGGGGGGA_1352.78_39_Hom	CODON_INSERTION	g6598	17680766	17685129		scaffold21								UM04947	78.47	sr15829	77.1		UHOR_07078	62.8		4947	jgi|Ustma1|4947|UM04947	78.47			spo:SPBC14F5.10c	K07157	K07157	--	--	Unclassified; Poorly Characterized; General function prediction only	5270.UM04947.1	COG2802	Uncharacterized protein, similar to the N-terminal domain of Lon protease	R	gi|343425831|emb|CBQ69364.1|	conserved hypothetical protein [Sporisorium reilianum SRZ2]	64.07	4	|GO:0004176; ATP-dependent peptidase activity; Molecular Function|GO:0005515; protein binding; Molecular Function|GO:0006508; proteolysis; Biological Process|GO:0008270; zinc ion binding; Molecular Function	5	|IPR001841; Zinc finger, RING-type|IPR003111; Peptidase S16, lon N-terminal|IPR013083; Zinc finger, RING/FYVE/PHD-type|IPR015947; Pseudouridine synthase/archaeosine transglycosylase-like|IPR018957; Zinc finger, C3HC4 RING-type
scaffold14	302060	A/ACCT_4277.07_82_Hom	CODON_INSERTION	g753	3080715	3083096		scaffold14								UM00730	57.41	sr12020	71.6		UHOR_01120	54.55	SignalP	730	jgi|Ustma1|730|UM00730	68.05													gi|323508284|emb|CBQ68155.1|	conserved hypothetical protein [Sporisorium reilianum SRZ2]	70.82
scaffold11	370767	C/CGGTGGT_1437.85_52_Hom	CODON_INSERTION	g889	19327838	19329947		scaffold11								UM00955	90.1	sr12253	86.17		UHOR_01448	89.53		955	jgi|Ustma1|955|UM00955	90.1			uma:UM00955.1	K00507	SCD, desC	stearoyl-CoA desaturase (delta-9 desaturase)	1.14.19.1	Metabolism; Lipid Metabolism; Biosynthesis of unsaturated fatty acids [PATH:ko01040] Metabolism; Lipid Metabolism; Lipid biosynthesis proteins [BR:ko01004] Organismal Systems; Endocrine System; PPAR signaling pathway [PATH:ko03320]	5270.UM00955.1	KOG1600	Fatty acid desaturase	I	gi|71004872|ref|XP_757102.1|	hypothetical protein UM00955.1 [Ustilago maydis 521]	90.13	10	|GO:0004768; stearoyl-CoA 9-desaturase activity; Molecular Function|GO:0005506; iron ion binding; Molecular Function|GO:0005783; endoplasmic reticulum; Cellular Component|GO:0006629; lipid metabolic process; Biological Process|GO:0006633; fatty acid biosynthetic process; Biological Process|GO:0016020; membrane; Cellular Component|GO:0016491; oxidoreductase activity; Molecular Function|GO:0016717;…	6	|IPR001199; Cytochrome b5|IPR001522; Fatty acid desaturase, type 1, C-terminal|IPR005804; Fatty acid desaturase, type 1|IPR009160; Delta-9 acyl-CoA desaturase, haem/steroid binding domain-containing|IPR015876; Fatty acid desaturase, type 1, core|IPR018506; Cytochrome b5, heme-binding site
scaffold11	393254	A/ATCG_426.47_33_Het	CODON_INSERTION	g899	19304535	19307695		scaffold11								UM00964	82.79	sr12261	86.14		UHOR_01457	83.83		964	jgi|Ustma1|964|UM00964	82.79			cgr:CAGL0C03369	K06948	K06948	--	--	Unclassified; Poorly Characterized; General function prediction only	5270.UM00964.1	fuNOG06148	Gtp-Binding protein	R	gi|343426836|emb|CBQ70364.1|	related to NOG2-GTPase involved in ribosomal large subunit-nucleus export [Sporisorium reilianum SRZ2]	85.93	2	|GO:0005525; GTP binding; Molecular Function|GO:0005622; intracellular; Cellular Component	4	|IPR002917; GTP-binding protein, HSR1-related|IPR006073; GTP1/OBG|IPR012971; NGP1, N-terminal|IPR023179; GTP-binding protein, orthogonal bundle domain
scaffold11	401286	A/ACTG_250.92_27_Hom	CODON_INSERTION	g902	19298447	19299563		scaffold11								UM00966	44.85	sr12264	40.64		UHOR_01461	44.92		966	jgi|Ustma1|966|UM00966	44.85									5270.UM00966.1	KOG0387	Transcription-coupled repair protein CSB/RAD26 (contains SNF2 family DNA-dependent ATPase domain)	KL	gi|71004894|ref|XP_757113.1|	hypothetical protein UM00966.1 [Ustilago maydis 521]	44.85
scaffold10	418514	T/TTAC_948.52_93_Hom	CODON_INSERTION	g1056	9942984	9943691		scaffold10								UM03089	42.86	sr14148	43.14		UHOR_04836	46
scaffold5	124712	C/CCTG_2902.11_70_Hom	CODON_INSERTION	g1104	2142173	2145328		scaffold5								UM04835	81.25	sr15711	59.03		UHOR_07718	82.61		4835	jgi|Ustma1|4835|UM04835	81.25																2	|GO:0000166; nucleotide binding; Molecular Function|GO:0003676; nucleic acid binding; Molecular Function	3	|IPR000504; RNA recognition motif domain|IPR012677; Nucleotide-binding, alpha-beta plait|IPR019191; Essential protein Yae1, N-terminal
scaffold8	420211	A/ATCCTCCGCC_1365.61_63_Hom	CODON_INSERTION	g140	6102981	6106136		scaffold8								UM01573	66.67	sr12648	66.67		UHOR_02343	56.41		1573	jgi|Ustma1|1573|UM01573	65.14									5270.UM01574.1	KOG3783	Uncharacterized conserved protein	S	gi|343428262|emb|CBQ71792.1|	conserved hypothetical protein [Sporisorium reilianum SRZ2]	58.65
scaffold8	420113	G/GCTT_2381.59_60_Hom	CODON_INSERTION	g140	6102981	6106136		scaffold8								UM01573	66.67	sr12648	66.67		UHOR_02343	56.41		1573	jgi|Ustma1|1573|UM01573	65.14									5270.UM01574.1	KOG3783	Uncharacterized conserved protein	S	gi|343428262|emb|CBQ71792.1|	conserved hypothetical protein [Sporisorium reilianum SRZ2]	58.65
scaffold6	72824	T/TTGG_2047.93_56_Hom	CODON_INSERTION	g169	10219376	10226647		scaffold6								UM03216	95	sr10126	26.49		UHOR_08658	37.33		3216	jgi|Ustma1|3216|UM03216	95			uma:UM03216.1	K07203	FRAP	FKBP12-rapamycin complex-associated protein	--	Metabolism; Enzyme Families; Protein kinases [BR:ko01001] Environmental Information Processing; Signal Transduction; ErbB signaling pathway [PATH:ko04012] Environmental Information Processing; Signal Transduction; mTOR signaling pathway [PATH:ko04150] Organismal Systems; Endocrine System; Insulin signaling pathway [PATH:ko04910] Organismal Systems; Endocrine System; Adipocytokine signaling pathwa…	5270.UM03216.1	fuNOG07283	Phosphatidylinositol 3-kinase	L	gi|71018265|ref|XP_759363.1|	hypothetical protein UM03216.1 [Ustilago maydis 521]	94.65	4	|GO:0005488; binding; Molecular Function|GO:0005515; protein binding; Molecular Function|GO:0016772; transferase activity, transferring phosphorus-containing groups; Molecular Function|GO:0016773; phosphotransferase activity, alcohol group as acceptor; Molecular Function	11	|IPR000403; Phosphatidylinositol 3-/4-kinase, catalytic|IPR003151; PIK-related kinase, FAT|IPR003152; PIK-related kinase, FATC|IPR008940; Protein prenyltransferase|IPR009076; FKBP12-rapamycin-associated protein, FKBP12-rapamycin-binding|IPR011009; Protein kinase-like domain|IPR011989; Armadillo-like helical|IPR011990; Tetratricopeptide-like helical|IPR014009; PIK-related kinase|IPR016024; Armadil…
scaffold13	307595	G/GAGA_3602.42_69_Hom	CODON_INSERTION	g1867	5093899	5103023		scaffold13								UM01282	82.67	sr10405	83.23		UHOR_01923	85.7		1282	jgi|Ustma1|1282|UM01282	82.67			uma:UM01282.1	K08052	NF1	neurofibromin 1	--	Environmental Information Processing; Signal Transduction; MAPK signaling pathway [PATH:ko04010]	5270.UM01282.1	KOG1826	Ras GTPase activating protein RasGAP/neurofibromin	V	gi|343427165|emb|CBQ70693.1|	related to Neurofibromin [Sporisorium reilianum SRZ2]	84.16	5	|GO:0005096; GTPase activator activity; Molecular Function|GO:0005488; binding; Molecular Function|GO:0005622; intracellular; Cellular Component|GO:0007165; signal transduction; Biological Process|GO:0051056; regulation of small GTPase mediated signal transduction; Biological Process	4	|IPR001936; Ras GTPase-activating protein|IPR008936; Rho GTPase activation protein|IPR016024; Armadillo-type fold|IPR023152; Ras GTPase-activating protein, conserved site
scaffold13	350468	T/TGTC_4503.58_81_Hom	CODON_INSERTION	g1882	5050201	5051772		scaffold13								-	-	sr10344	76.22		UHOR_01904	74.9													5207.CNA00800	euNOG04547	Annotation not available	S	gi|343427149|emb|CBQ70677.1|	conserved hypothetical protein [Sporisorium reilianum SRZ2]	76.22
scaffold18	253534	T/TGCG_338.15_79_Het	CODON_INSERTION	g1971	18336734	18337775		scaffold18								UM06140	86.76	sr10397	31.21		UHOR_08707	85.29		6140	jgi|Ustma1|6140|UM06140	86.76																1	|GO:0005509; calcium ion binding; Molecular Function	4	|IPR002048; Calcium-binding EF-hand|IPR011992; EF-hand-like domain|IPR018247; EF-Hand 1, calcium-binding site|IPR018249; EF-HAND 2
scaffold17	20215	A/ATGG_1375.26_55_Hom	CODON_INSERTION	g2213	14143913	14145978		scaffold17								UM05972	89.22	sr16601	89.91		UHOR_03988	25.14		5972	jgi|Ustma1|5972|UM05972	89.22			uma:UM05972.1	K08141	MAL	MFS transporter, SP family, general alpha glucoside:H+ symporter	--	Environmental Information Processing; Membrane Transport; Transporters [BR:ko02000]	5270.UM05972.1	COG0477	Permeases of the major facilitator superfamily	GEPR	gi|71023779|ref|XP_762119.1|	hypothetical protein UM05972.1 [Ustilago maydis 521]	89.28	6	|GO:0005215; transporter activity; Molecular Function|GO:0006810; transport; Biological Process|GO:0016020; membrane; Cellular Component|GO:0016021; integral to membrane; Cellular Component|GO:0022891; substrate-specific transmembrane transporter activity; Molecular Function|GO:0055085; transmembrane transport; Biological Process	5	|IPR003663; Sugar/inositol transporter|IPR005828; General substrate transporter|IPR005829; Sugar transporter, conserved site|IPR016196; Major facilitator superfamily, general substrate transporter|IPR020846; Major facilitator superfamily
scaffold3	30442	T/TTGG_736.24_33_Hom	CODON_INSERTION	g2444	668019	672347		scaffold3								UM00238	37.29	sr11589	41.53		UHOR_16279	46.65		238	jgi|Ustma1|238|UM00238	37.29									5270.UM00238.1	NOG12793	Calcium ion binding protein	S	gi|71003409|ref|XP_756385.1|	hypothetical protein UM00238.1 [Ustilago maydis 521]	39.97
scaffold9	196599	T/TGTC_1574.88_57_Hom	CODON_INSERTION	g2914	11215384	11216535		scaffold9								UM03461	46.88	sr14453	46.31		UHOR_05334	40.91		3461	jgi|Ustma1|3461|UM03461	46.88													gi|71018755|ref|XP_759608.1|	hypothetical protein UM03461.1 [Ustilago maydis 521]	49.53
scaffold9	248998	C/CCGAGTGAGG_1301.45_41_Hom	CODON_INSERTION	g2929	11263137	11269739		scaffold9								UM03479	54.29	sr14468	46.88		UHOR_05353	54.12		3479	jgi|Ustma1|3479|UM03479	54.29													gi|319411835|emb|CBQ73878.1|	conserved hypothetical protein [Sporisorium reilianum SRZ2]	56.07
scaffold9	323754	C/CTGCGTCCGT_5546.33_78_Hom	CODON_INSERTION	g2958	11341071	11343503		scaffold9								UM03502	69.45	sr14493	67.29		UHOR_05387	63.44		3502	jgi|Ustma1|3502|UM03502	69.45	GH95	&alpha;-1,2-L-fucosidase (EC 3.2.1.63); &alpha;-L-fucosidase (EC 3.2.1.51)	uma:UM03502.1	K01875	SARS, serS	seryl-tRNA synthetase	6.1.1.11	Genetic Information Processing; Translation; Aminoacyl-tRNA biosynthesis [PATH:ko00970]	5270.UM03502.1	COG0172	Seryl-tRNA synthetase	J	gi|319411862|emb|CBQ73905.1|	related to mitochondrial seryl-tRNA synthetases [Sporisorium reilianum SRZ2]	69.49	8	|GO:0000166; nucleotide binding; Molecular Function|GO:0004812; aminoacyl-tRNA ligase activity; Molecular Function|GO:0004828; serine-tRNA ligase activity; Molecular Function|GO:0005524; ATP binding; Molecular Function|GO:0005737; cytoplasm; Cellular Component|GO:0006412; translation; Biological Process|GO:0006418; tRNA aminoacylation for protein translation; Biological Process|GO:0006434; seryl-…	5	|IPR002314; Aminoacyl-tRNA synthetase, class II (G/ H/ P/ S), conserved domain|IPR002317; Seryl-tRNA synthetase, class IIa|IPR006195; Aminoacyl-tRNA synthetase, class II|IPR010978; tRNA-binding arm|IPR018811; Uncharacterised protein family FLILHELTA
scaffold26	307802	C/CATGGCGGCG_3383.44_78_Hom	CODON_INSERTION	g3238	7131849	7133765		scaffold26								UM05934	56.79	sr16563	60.37		UHOR_08442	53.25		5934	jgi|Ustma1|5934|UM05934	56.79													gi|343429257|emb|CBQ72831.1|	conserved hypothetical protein [Sporisorium reilianum SRZ2]	59.29
scaffold26	359796	A/AGTG_1220.82_56_Hom	CODON_INSERTION	g3261	7081005	7083309		scaffold26								UM05959	63.74	sr16588	56.06		UHOR_02562	30.23		5959	jgi|Ustma1|5959|UM05959	63.74			uma:UM05961.1	K01796	E5.1.99.4, AMACR, mcr	alpha-methylacyl-CoA racemase	5.1.99.4	Metabolism; Lipid Metabolism; Primary bile acid biosynthesis [PATH:ko00120] Cellular Processes; Transport and Catabolism; Peroxisome [PATH:ko04146]	5270.UM05961.1	COG1804	Predicted acyl-CoA transferases/carnitine dehydratase	C	gi|71023757|ref|XP_762108.1|	hypothetical protein UM05961.1 [Ustilago maydis 521]	76.08
scaffold30	5423	G/GAAC_1384.29_60_Hom	CODON_INSERTION	g3339	16904478	16907084		scaffold30								UM04622	78.46	sr15504	75.42		UHOR_06644	74.55		4622	jgi|Ustma1|4622|UM04622	78.46			uma:UM04622.1	K01490	E3.5.4.6, AMPD	AMP deaminase	3.5.4.6	Metabolism; Nucleotide Metabolism; Purine metabolism [PATH:ko00230]	5270.UM04622.1	fuNOG04148	AMP deaminase	F	gi|343425513|emb|CBQ69048.1|	probable AMD1-AMP deaminase [Sporisorium reilianum SRZ2]	75.42	3	|GO:0003876; AMP deaminase activity; Molecular Function|GO:0009168; purine ribonucleoside monophosphate biosynthetic process; Biological Process|GO:0019239; deaminase activity; Molecular Function	3	|IPR001365; Adenosine/AMP deaminase|IPR006329; AMP deaminase|IPR006650; Adenosine/AMP deaminase active site
scaffold15	27715	C/CCAT_1839.88_63_Hom	CODON_INSERTION	g3516	13323724	13325681		scaffold15								-	-	-	-		-	-
scaffold15	28811	G/GCCA_1024.27_44_Het	CODON_INSERTION	g3517	13325783	13327165		scaffold15								UM04182	79.44	sr15063	82.39		UHOR_06263	80.61		4182	jgi|Ustma1|4182|UM04182	79.44			uma:UM04182.1	K00211	E1.3.1.13, TYR1	prephenate dehydrogenase (NADP+)	1.3.1.13	Metabolism; Amino Acid Metabolism; Phenylalanine, tyrosine and tryptophan biosynthesis [PATH:ko00400]	5270.UM04182.1	COG0287	Prephenate dehydrogenase	E	gi|343425244|emb|CBQ68780.1|	probable TYR1-prephenate dehydrogenase (NADP+) [Sporisorium reilianum SRZ2]	82.44
scaffold12	63766	G/GAGA_3100.34_72_Hom	CODON_INSERTION	g360	9425866	9429610	cluter2	scaffold12								UM02925	72.6	sr13980	65.75		UHOR_15515	67.61	SignalP Protcomp	2925	jgi|Ustma1|2925|UM02925	72.6			uma:UM02924.1	K02873	RP-L13e, RPL13	large subunit ribosomal protein L13e	--	Genetic Information Processing; Translation; Ribosome [PATH:ko03010] Genetic Information Processing; Translation; Ribosome [BR:ko03011]	5270.UM02924.1	fuNOG08335	60S ribosomal protein L13	J	gi|71017681|ref|XP_759071.1|	hypothetical protein UM02924.1 [Ustilago maydis 521]	94.71
scaffold20	233460	C/CAAG_2963.04_64_Hom	CODON_INSERTION	g3951	8558040	8559891		scaffold20								UM02561	91.46	sr11039	86.96		UHOR_04100	92.17		2561	jgi|Ustma1|2561|UM02561	91.46			nve:NEMVE_v1g193135	K12844	PRPF31	U4/U6 small nuclear ribonucleoprotein PRP31	--	Genetic Information Processing; Transcription; Spliceosome [PATH:ko03040] Genetic Information Processing; Transcription; Spliceosome [BR:ko03041]	5270.UM02561.1	COG1498	Protein implicated in ribosomal biogenesis, Nop56p homolog	J	gi|71014401|ref|XP_758708.1|	hypothetical protein UM02561.1 [Ustilago maydis 521]	93.03			3	|IPR002687; Pre-mRNA processing ribonucleoprotein, snoRNA-binding domain|IPR012974; NOP5, N-terminal|IPR012976; NOSIC
scaffold27	89194	G/GCAA_1877.73_73_Hom	CODON_INSERTION	g4206	6545982	6552860		scaffold27								UM01657	50	sr12726	50.29		UHOR_02459	66.67		1657	jgi|Ustma1|1657|UM01657	50													gi|71006276|ref|XP_757804.1|	hypothetical protein UM01657.1 [Ustilago maydis 521]	64
scaffold27	85500	G/GGCA_1734.81_63_Het	CODON_INSERTION	g4206	6545982	6552860		scaffold27								UM01657	50	sr12726	50.29		UHOR_02459	66.67		1657	jgi|Ustma1|1657|UM01657	50													gi|71006276|ref|XP_757804.1|	hypothetical protein UM01657.1 [Ustilago maydis 521]	64
scaffold28	193879	C/CGCT_1584.76_56_Hom	CODON_INSERTION	g4308	4994313	4995425		scaffold28								UM01211	81.23	sr10287	79.04		UHOR_01834	86.73		1211	jgi|Ustma1|1211|UM01211	81.23									5270.UM01211.1	euNOG09016	Annotation not available	S	gi|343427090|emb|CBQ70618.1|	conserved hypothetical protein [Sporisorium reilianum SRZ2]	79.2			1	|IPR021867; Protein of unknown function DUF3321
scaffold1	21073	G/GCTT_1454.87_65_Hom	CODON_INSERTION	g4464	16865752	16871147		scaffold1								UM04608	56.57	sr15494	56.82		UHOR_06630	52.85		4608	jgi|Ustma1|4608|UM04608	56.57
scaffold4	367	T/TCACCAC_1546.61_44_Hom	CODON_INSERTION	g468	3933716	3935233		scaffold4								UM02245	86.25	sr13441	84.99		UHOR_03697	83.67		2245	jgi|Ustma1|2245|UM02245	86.25			uma:UM02245.1	K14004	SEC13	protein transport protein SEC13	--	Genetic Information Processing; Folding, Sorting and Degradation; Protein processing in endoplasmic reticulum [PATH:ko04141]	5270.UM02245.1	KOG1332	Vesicle coat complex COPII, subunit SEC13	U	gi|71010445|ref|XP_758392.1|	hypothetical protein UM02245.1 [Ustilago maydis 521]	85.85	1	|GO:0005515; protein binding; Molecular Function	6	|IPR001680; WD40 repeat|IPR011046; WD40 repeat-like-containing domain|IPR015943; WD40/YVTN repeat-like-containing domain|IPR017986; WD40-repeat-containing domain|IPR019781; WD40 repeat, subgroup|IPR019782; WD40 repeat 2
scaffold4	19746	C/CCGT_2221.87_52_Hom	CODON_INSERTION	g475	3915786	3918482		scaffold4								UM05922	59.62	sr16545	59.69		UHOR_03686	93.36		5922	jgi|Ustma1|5922|UM05922	59.62									5270.UM05922.1	COG1723	Uncharacterized conserved protein	S	gi|343427439|emb|CBQ70966.1|	related to RMD8-Cytosolic protein required for sporulation [Sporisorium reilianum SRZ2]	61.3			1	|IPR003734; Protein of unknown function DUF155
scaffold4	109356	A/AGAG_1312.59_45_Hom	CODON_INSERTION	g508	3826124	3831745		scaffold4								UM05485	58.49	sr16164	72.91		UHOR_07865	71.8		5485	jgi|Ustma1|5485|UM05485	58.49			uma:UM05485.1	K11681	SWR1	helicase SWR1	3.6.1.-	Genetic Information Processing; Replication and Repair; Chromosome [BR:ko03036]	5270.UM05485.1	COG0553	Superfamily II DNA/RNA helicases, SNF2 family	KL	gi|343426361|emb|CBQ69891.1|	related to SWR1-DEAH-box protein, putative RNA helicase [Sporisorium reilianum SRZ2]	76.77	4	|GO:0003676; nucleic acid binding; Molecular Function|GO:0003677; DNA binding; Molecular Function|GO:0004386; helicase activity; Molecular Function|GO:0005524; ATP binding; Molecular Function	7	|IPR000330; SNF2-related|IPR001650; Helicase, C-terminal|IPR006562; HSA|IPR013999; HAS subgroup|IPR014001; DEAD-like helicase, N-terminal|IPR014012; Helicase/SANT-associated, DNA binding|IPR014021; Helicase, superfamily 1/2, ATP-binding domain
scaffold35	43266	C/CGCT_3889.85_72_Hom	CODON_INSERTION	g5375	20411420	20413816		scaffold35								UM06184	63.68	sr12144	24		UHOR_08762	56.59		6184	jgi|Ustma1|6184|UM06184	63.68			uma:UM06184.1	K01881	PARS, proS	prolyl-tRNA synthetase	6.1.1.15	Genetic Information Processing; Translation; Aminoacyl-tRNA biosynthesis [PATH:ko00970]	5270.UM06184.1	fuNOG04539	Prolyl-Trna synthetase	J	gi|71024203|ref|XP_762331.1|	hypothetical protein UM06184.1 [Ustilago maydis 521]	63.68	8	|GO:0000166; nucleotide binding; Molecular Function|GO:0004812; aminoacyl-tRNA ligase activity; Molecular Function|GO:0004827; proline-tRNA ligase activity; Molecular Function|GO:0005524; ATP binding; Molecular Function|GO:0005737; cytoplasm; Cellular Component|GO:0006412; translation; Biological Process|GO:0006418; tRNA aminoacylation for protein translation; Biological Process|GO:0006433; proly…	4	|IPR002314; Aminoacyl-tRNA synthetase, class II (G/ H/ P/ S), conserved domain|IPR002316; Prolyl-tRNA synthetase, class IIa|IPR004154; Anticodon-binding|IPR006195; Aminoacyl-tRNA synthetase, class II
scaffold46	19411	A/ATGGGGG_797.37_21_Hom	CODON_INSERTION	g5456	6225231	6227677		scaffold46								UM01636	56.18	sr12704	52.38		UHOR_02427	53.09		1636	jgi|Ustma1|1636|UM01636	56.18
scaffold55	52211	A/ACCT_1758.37_58_Hom	CODON_INSERTION	g5726	6153124	6154332		scaffold55								UM01608	74.83	sr12674	73.08		UHOR_02380	68.73		1608	jgi|Ustma1|1608|UM01608	74.83									5270.UM01608.1	fuNOG08174	Involved in rRNA-processing and ribosome protein	J	gi|71006178|ref|XP_757755.1|	hypothetical protein UM01608.1 [Ustilago maydis 521]	76.38	6	|GO:0003723; RNA binding; Molecular Function|GO:0003735; structural constituent of ribosome; Molecular Function|GO:0005622; intracellular; Cellular Component|GO:0005840; ribosome; Cellular Component|GO:0006396; RNA processing; Biological Process|GO:0006412; translation; Biological Process	2	|IPR002143; Ribosomal protein L1|IPR016094; Ribosomal protein L1, 2-layer alpha/beta-sandwich
scaffold60	56358	A/ATCC_573.74_22_Het	CODON_INSERTION	g5927	20302796	20304220		scaffold60								UM06093	79.67	sr16117	29.5		UHOR_08647	77		6093	jgi|Ustma1|6093|UM06093	79.67									5270.UM06093.1	COG0697	Permeases of the drug/metabolite transporter (DMT) superfamily	GER	gi|343427844|emb|CBQ71370.1|	related to UDP-galactose transporter [Sporisorium reilianum SRZ2]	79.75	6	|GO:0000139; Golgi membrane; Cellular Component|GO:0005338; nucleotide-sugar transmembrane transporter activity; Molecular Function|GO:0005351; sugar:hydrogen symporter activity; Molecular Function|GO:0008643; carbohydrate transport; Biological Process|GO:0015780; nucleotide-sugar transport; Biological Process|GO:0016021; integral to membrane; Cellular Component	3	|IPR004689; UDP-galactose transporter|IPR007271; Nucleotide-sugar transporter|IPR021189; UDP/CMP-sugar transporter
scaffold39	25748	A/AACTCCC_3094.49_98_Hom	CODON_INSERTION	g6039	14278246	14280102		scaffold39								UM04412	43.44	sr15298	42.61		UHOR_06895	45.11		4412	jgi|Ustma1|4412|UM04412	43.44													gi|71020657|ref|XP_760559.1|	hypothetical protein UM04412.1 [Ustilago maydis 521]	41.8
scaffold38	491169	A/AACGTGGAGG_724.81_24_Hom	CODON_INSERTION	g6265	19168903	19170402		scaffold38								UM05422	78.56	sr16412	77.76		UHOR_08261	65.93		5422	jgi|Ustma1|5422|UM05422	78.56									5270.UM05422.1	COG3320	Putative dehydrogenase domain of multifunctional non-ribosomal peptide synthetases and related enzymes	Q	gi|71022679|ref|XP_761569.1|	hypothetical protein UM05422.1 [Ustilago maydis 521]	70.54	3	|GO:0003824; catalytic activity; Molecular Function|GO:0005488; binding; Molecular Function|GO:0008152; metabolic process; Biological Process	2	|IPR013120; Male sterility, NAD-binding|IPR016040; NAD(P)-binding domain
scaffold137	1496	C/CCAG_1900.11_53_Hom	CODON_INSERTION	g6401	700221	701875		scaffold137								UM00244	82.56	sr11596	70.29		UHOR_00382	84.64		244	jgi|Ustma1|244|UM00244	82.56
scaffold263	1115	A/AACCACCCGC_1218.37_38_Hom	CODON_INSERTION	g6503	11013751	11014969		scaffold263								UM03455	65.49	sr14447	47.67		-	-		3455	jgi|Ustma1|3455|UM03455	65.49									5270.UM03455.1	fuNOG10624	Lipid particle protein	S	gi|71018743|ref|XP_759602.1|	hypothetical protein UM03455.1 [Ustilago maydis 521]	47.64
scaffold21	48733	T/TGCAGCTGGG_1610.72_29_Hom	CODON_INSERTION	g6584	17716012	17722121		scaffold21								UM04961	59.72	sr15841	54.87		UHOR_07098	65.38		4961	jgi|Ustma1|4961|UM04961	59.72			uma:UM04962.1	K00328	E2.7.1.151, IPMK	inositol-polyphosphate multikinase	2.7.1.151	Metabolism; Carbohydrate Metabolism; Inositol phosphate metabolism [PATH:ko00562]	5270.UM04961.1	euNOG08686	Protein involved in ascospore wall assembly	S	gi|343425843|emb|CBQ69376.1|	conserved hypothetical protein [Sporisorium reilianum SRZ2]	55	2	|GO:0005515; protein binding; Molecular Function|GO:0008440; inositol trisphosphate 3-kinase activity; Molecular Function	2	|IPR001849; Pleckstrin homology domain|IPR005522; Inositol polyphosphate kinase
scaffold21	62748	G/GGGA_789.62_36_Hom	CODON_INSERTION	g6589	17706722	17707473		scaffold21								-	-	-	-		-	-
scaffold42	127058	CATGTTGGCA/C_1825.94_33_Hom	FRAME_SHIFT	g5252	21156100	21157389		scaffold42	PHI:157	TOXF	AAD45321	TX:5017	Cochliobolus carbonum	Loss of pathogenicity		UM02783	80.96	sr13842	81.47		UHOR_04431	80.51		2783	jgi|Ustma1|2783|UM02783	80.96			uma:UM02783.1	K00826	E2.6.1.42, ilvE	branched-chain amino acid aminotransferase	2.6.1.42	Metabolism; Amino Acid Metabolism; Valine, leucine and isoleucine degradation [PATH:ko00280] Metabolism; Amino Acid Metabolism; Valine, leucine and isoleucine biosynthesis [PATH:ko00290] Metabolism; Metabolism of Cofactors and Vitamins; Pantothenate and CoA biosynthesis [PATH:ko00770]	5270.UM02783.1	KOG0975	Branched chain aminotransferase BCAT1, pyridoxal phosphate enzymes type IV superfamily	E	gi|343429609|emb|CBQ73182.1|	related to branched-chain amino acid aminotransferase [Sporisorium reilianum SRZ2]	81.47	4	|GO:0003824; catalytic activity; Molecular Function|GO:0004084; branched-chain-amino-acid transaminase activity; Molecular Function|GO:0008152; metabolic process; Biological Process|GO:0009081; branched chain family amino acid metabolic process; Biological Process	2	|IPR001544; Aminotransferase, class IV|IPR005786; Branched-chain amino acid aminotransferase II
scaffold6	274258	CA/C_473.05_48_Het	FRAME_SHIFT	g233	10427441	10430583		scaffold6	PHI:211	CaTUP1	AAB63195	TX:5476	Candida albicans	Reduced virulence		UM03280	94.25	sr14281	97.7		UHOR_05109	96.55		3280	jgi|Ustma1|3280|UM03280	94.25			uma:UM03280.1	K06666	TUP1	glucose repression regulatory protein TUP1	--	Cellular Processes; Cell Growth and Death; Cell cycle - yeast [PATH:ko04111]	5270.UM03280.1	fuNOG06331	Transcriptional repressor protein	B	gi|71018393|ref|XP_759427.1|	hypothetical protein UM03280.1 [Ustilago maydis 521]	82.88	1	|GO:0005515; protein binding; Molecular Function	10	|IPR001680; WD40 repeat|IPR011044; Quinoprotein amine dehydrogenase, beta chain-like|IPR011046; WD40 repeat-like-containing domain|IPR013890; Transcriptional repressor Tup1, N-terminal|IPR015943; WD40/YVTN repeat-like-containing domain|IPR017986; WD40-repeat-containing domain|IPR019775; WD40 repeat, conserved site|IPR019781; WD40 repeat, subgroup|IPR019782; WD40 repeat 2|IPR020472; G-protein beta…
scaffold1	687474	CA/C_66.13_26_Het	FRAME_SHIFT	g4697	16200808	16205424		scaffold1	PHI:792	MGG_09250	EDJ97946	TX:148305	Magnaporthe grisea	Reduced virulence		UM05692	51.07	-	-		UHOR_07362	53.56		5692	jgi|Ustma1|5692|UM05692	51.07			mgl:MGL_2373	K02257	COX10	protoheme IX farnesyltransferase	2.5.1.-	Metabolism; Energy Metabolism; Oxidative phosphorylation [PATH:ko00190] Metabolism; Metabolism of Cofactors and Vitamins; Porphyrin and chlorophyll metabolism [PATH:ko00860]	5270.UM05692.1	KOG3888	Gamma-butyrobetaine,2-oxoglutarate dioxygenase	I	gi|343425991|emb|CBQ69523.1|	related to COX10-farnesyl transferase [Sporisorium reilianum SRZ2]	71.23	4	|GO:0004659; prenyltransferase activity; Molecular Function|GO:0016021; integral to membrane; Cellular Component|GO:0016491; oxidoreductase activity; Molecular Function|GO:0055114; oxidation-reduction process; Biological Process	2	|IPR000537; UbiA prenyltransferase|IPR003819; Taurine catabolism dioxygenase TauD/TfdA
scaffold56	29193	A/AC_769.74_44_Hom	FRAME_SHIFT	g5981	21381407	21383885		scaffold56	PHI:344	CPTF1	CAD21519	TX:5111	Claviceps purpurea	Reduced virulence		-	-	-	-		UHOR_09005	72.94							nfi:NFIA_065970	K09046	ATFF	activating transcription factor, other eukaryote	--	Genetic Information Processing; Transcription; Transcription factors [BR:ko03000]	5085.AFUA_3G11330	fuNOG07512	Transcription factor	K	gi|343428109|emb|CBQ71633.1|	related to transcription factor ATFA [Sporisorium reilianum SRZ2]	64.04	4	|GO:0003700; sequence-specific DNA binding transcription factor activity; Molecular Function|GO:0006355; regulation of transcription, DNA-dependent; Biological Process|GO:0043565; sequence-specific DNA binding; Molecular Function|GO:0046983; protein dimerization activity; Molecular Function	4	|IPR004827; Basic-leucine zipper (bZIP) transcription factor|IPR011616; bZIP transcription factor, bZIP-1|IPR012816; Conserved hypothetical protein CHP02464|IPR021755; Transcription factor Aft1, HRA domain
scaffold77	33280	ACTTG/A_3854.0_67_Hom	FRAME_SHIFT	g6269	14747229	14747960	few genes region	scaffold77	PHI:876	MGG_11671	EDK03349	TX:148305	Magnaporthe grisea	Reduced virulence		-	-	-	-	18-1(35)	UHOR_10032	43.85	Protcomp						mgr:MGG_13837	K07497	K07497	putative transposase	--	Unclassified; Genetic Information Processing; Replication, recombination and repair proteins	5207.CNF03140	KOG0017	FOG: Transposon-encoded proteins with TYA, reverse transcriptase, integrase domains in various combinations	R	gi|134111348|ref|XP_775816.1|	hypothetical protein CNBD5450 [Cryptococcus neoformans var. neoformans B-3501A]	41.77
scaffold8	428149	A/AC_1941.93_65_Hom	FRAME_SHIFT	g143	6110391	6111539		scaffold8								UM01576	51.6	sr12651	56.8		-	-		1576	jgi|Ustma1|1576|UM01576	51.6									5270.UM01576.1	euNOG13978	Participates in the detoxification of a plethora of hydrazine and arylamine drugs. Catalyzes the N- or O-acetylation of various arylamine and heterocyclic amine substrates and is able to bioactivate several known protein	R	gi|343428265|emb|CBQ71795.1|	conserved hypothetical protein [Sporisorium reilianum SRZ2]	57.07	2	|GO:0008152; metabolic process; Biological Process|GO:0016407; acetyltransferase activity; Molecular Function	1	|IPR001447; N-acetyltransferase
scaffold5	1405075	TTGTG/T_1504.1_66_Hom	FRAME_SHIFT	g1505	863266	864200		scaffold5								UM05472	96.32	sr16151	94.21		UHOR_07844	91.05		5472	jgi|Ustma1|5472|UM05472	96.32			uma:UM05472.1	K03626	EGD2, NACA	nascent polypeptide-associated complex subunit alpha	--	Unclassified; Genetic Information Processing; Protein folding and associated processing	5270.UM05472.1	fuNOG10435	Component of the nascent polypeptide-associated complex (NAC), a dynamic component of the ribosomal exit tunnel, protecting the emerging polypeptides from interaction with other cytoplasmic proteins to ensure appropriate nascent protein targeting . The NAC complex also promotes mitochondrial protein import by enhancing productive ribosome interactions with the outer mitochondrial membrane and blo…	K	gi|71022779|ref|XP_761619.1|	hypothetical protein UM05472.1 [Ustilago maydis 521]	96.32			2	|IPR002715; Nascent polypeptide-associated complex NAC|IPR016641; Nascent polypeptide-associated complex, alpha subunit
scaffold13	250602	T/TGA_3994.26_81_Hom	FRAME_SHIFT	g1849	5151124	5151628	cluter4	scaffold13								UM01303	34.46	-	-		-	-	SignalP	1303	jgi|Ustma1|1303|UM01303	34.46
scaffold18	64380	GC/G_745.26_59_Het	FRAME_SHIFT	g1906	18525985	18527082		scaffold18								UM05187	91.18	sr13094	97.18		UHOR_03148	97.18		5187	jgi|Ustma1|5187|UM05187	91.18			uma:UM05187.1	K03007	RPB10	DNA-directed RNA Polymerase II subunit L	--	Metabolism; Nucleotide Metabolism; Purine metabolism [PATH:ko00230] Metabolism; Nucleotide Metabolism; Pyrimidine metabolism [PATH:ko00240] Genetic Information Processing; Transcription; RNA polymerase [PATH:ko03020] Genetic Information Processing; Replication and Repair; DNA repair and recombination proteins [BR:ko03400] Human Diseases; Neurodegenerative Diseases; Huntington's disease [PATH:ko05…	5270.UM05187.1	COG1644	DNA-directed RNA polymerase, subunit N (RpoN/RPB10)	K	gi|343428843|emb|CBQ72388.1|	probable DNA-directed RNA polymerase II chain RPB10 [Sporisorium reilianum SRZ2]	97.18	5	|GO:0003677; DNA binding; Molecular Function|GO:0003899; DNA-directed RNA polymerase activity; Molecular Function|GO:0006351; transcription, DNA-dependent; Biological Process|GO:0008270; zinc ion binding; Molecular Function|GO:0045449; regulation of transcription; Biological Process	3	|IPR000268; RNA polymerases, N/8kDa subunit|IPR012287; Homeodomain-related|IPR020789; RNA polymerases, subunit N, zinc binding site
scaffold18	203239	CT/C_2458.48_68_Hom	FRAME_SHIFT	g1952	18385474	18387313	cluster7	scaffold18								UM06117	95.12	-	-	21-4(13)	UHOR_08683	95.43		6117	jgi|Ustma1|6117|UM06117	95.12			uma:UM06117.1	K06942	K06942	--	--	Unclassified; Poorly Characterized; General function prediction only	5270.UM06117.1	COG0012	Predicted GTPase, probable translation factor	J	gi|71024069|ref|XP_762264.1|	hypothetical protein UM06117.1 [Ustilago maydis 521]	94.47	2	|GO:0005525; GTP binding; Molecular Function|GO:0005622; intracellular; Cellular Component	7	|IPR002917; GTP-binding protein, HSR1-related|IPR004396; Conserved hypothetical protein CHP00092|IPR006073; GTP1/OBG|IPR012675; Beta-grasp fold, ferredoxin-type|IPR012676; TGS-like|IPR013029; Domain of unknown function DUF933|IPR023192; TGS-like domain
scaffold6	173010	G/GTT_453.72_19_Hom	FRAME_SHIFT	g201	10321061	10327162		scaffold6								UM03254	48.69	sr14248	54.08		UHOR_05063	62.9		3254	jgi|Ustma1|3254|UM03254	48.69									5270.UM03254.1	euNOG10097	Annotation not available	S	gi|71018341|ref|XP_759401.1|	hypothetical protein UM03254.1 [Ustilago maydis 521]	60.06	1	|GO:0005515; protein binding; Molecular Function	2	|IPR001849; Pleckstrin homology domain|IPR011993; Pleckstrin homology-type
scaffold2	590125	ACG/A_1084.38_29_Hom	FRAME_SHIFT	g2178	12405288	12405964		scaffold2								UM03836	58.33	sr14737	63.33		UHOR_05833	56.67		3836	jgi|Ustma1|3836|UM03836	58.33			uma:UM03836.1	K03013	RPB5	DNA-directed RNA polymerase II subunit E	--	Metabolism; Nucleotide Metabolism; Purine metabolism [PATH:ko00230] Metabolism; Nucleotide Metabolism; Pyrimidine metabolism [PATH:ko00240] Genetic Information Processing; Transcription; RNA polymerase [PATH:ko03020] Genetic Information Processing; Replication and Repair; DNA repair and recombination proteins [BR:ko03400] Human Diseases; Neurodegenerative Diseases; Huntington's disease [PATH:ko05…	5270.UM03836.1	COG2012	DNA-directed RNA polymerase, subunit H, RpoH/RPB5	K	gi|343424911|emb|CBQ68449.1|	probable 25 kD subunit of DNA-directed RNA polymerases I, II and III [Sporisorium reilianum SRZ2]	91.5
scaffold2	633212	TGA/T_3667.33_79_Hom	FRAME_SHIFT	g2199	12449001	12452673	cluster9	scaffold2								UM03114	55.56	sr14176	51.69		UHOR_04871	60.26		3114	jgi|Ustma1|3114|UM03114	55.56									5270.UM03114.1	euNOG15084	Annotation not available	S	gi|71018061|ref|XP_759261.1|	hypothetical protein UM03114.1 [Ustilago maydis 521]	55.56			1	|IPR023213; Chloramphenicol acetyltransferase-like domain
scaffold23	239839	TG/T_1664.94_57_Hom	FRAME_SHIFT	g2431	12834785	12839539		scaffold23								UM03944	58.77	sr14848	67.86		UHOR_05971	54.74		3944	jgi|Ustma1|3944|UM03944	58.77			lbc:LACBIDRAFT_297011	K12609	CAF120	CCR4-NOT transcriptional complex subunit CAF120	--	Genetic Information Processing; Folding, Sorting and Degradation; RNA degradation [PATH:ko03018]	5270.UM03944.1	euNOG04279	Annotation not available	-	gi|71019721|ref|XP_760091.1|	hypothetical protein UM03944.1 [Ustilago maydis 521]	62.03	1	|GO:0005515; protein binding; Molecular Function	1	|IPR001849; Pleckstrin homology domain
scaffold3	16466	C/CG_2562.06_74_Hom	FRAME_SHIFT	g2440	682462	683399		scaffold3								UM00241	75.56	sr11593	73.08		-	-		241	jgi|Ustma1|241|UM00241	75.56
scaffold3	315139	GCGAT/G_4676.66_75_Hom	FRAME_SHIFT	g2551	381170	384652		scaffold3								UM00133	54.55	sr11476	60.72		UHOR_02859	31.65		133	jgi|Ustma1|133|UM00133	54.55			cne:CNG00990	K01062	E3.1.1.47, PAFAH	1-alkyl-2-acetylglycerophosphocholine esterase	3.1.1.47	Metabolism; Lipid Metabolism; Ether lipid metabolism [PATH:ko00565]	5270.UM00133.1	KOG3847	Phospholipase A2 (platelet-activating factor acetylhydrolase in humans)	I	gi|323507655|emb|CBQ67526.1|	related to acetylhydrolase [Sporisorium reilianum SRZ2]	62.5	2	|GO:0003847; 1-alkyl-2-acetylglycerophosphocholine esterase activity; Molecular Function|GO:0016042; lipid catabolic process; Biological Process	1	|IPR005065; Platelet-activating factor acetylhydrolase, plasma/intracellular isoform II
scaffold24	41639	ACAACCCT/A_3892.15_81_Hom	FRAME_SHIFT	g3276	20730586	20736581		scaffold24								UM06259	69.04	sr12376	39.62		UHOR_08874	73.25		6259	jgi|Ustma1|6259|UM06259	69.04			ani:AN2717.2	K11699	RDR1, RDP1	RNA-dependent RNA polymerase 1	2.7.7.48	Genetic Information Processing; Replication and Repair; Chromosome [BR:ko03036]	5518.FG01582.1	KOG0988	RNA-directed RNA polymerase QDE-1 required for posttranscriptional gene silencing and RNA interference	A	gi|343428005|emb|CBQ71530.1|	related to RNA-dependent RNA polymerase [Sporisorium reilianum SRZ2]	68.31
scaffold16	20856	A/AAC_1649.99_54_Hom	FRAME_SHIFT	g3412	17792560	17799362		scaffold16								UM02752	60.67	sr13808	63.42		UHOR_04389	61.53		2752	jgi|Ustma1|2752|UM02752	60.67													gi|343429574|emb|CBQ73147.1|	conserved hypothetical protein [Sporisorium reilianum SRZ2]	61.91	4	|GO:0004672; protein kinase activity; Molecular Function|GO:0004674; protein serine/threonine kinase activity; Molecular Function|GO:0005524; ATP binding; Molecular Function|GO:0006468; protein phosphorylation; Biological Process	5	|IPR000719; Protein kinase, catalytic domain|IPR002290; Serine/threonine-protein kinase domain|IPR008271; Serine/threonine-protein kinase, active site|IPR011009; Protein kinase-like domain|IPR017442; Serine/threonine-protein kinase-like domain
scaffold15	20167	AG/A_2110.77_56_Hom	FRAME_SHIFT	g3514	13317358	13318098		scaffold15								-	-	-	-		-	-
scaffold15	43959	C/CG_1457.18_49_Hom	FRAME_SHIFT	g3524	13340128	13342444		scaffold15								UM04189	50.78	sr15074	54.32		UHOR_06283	68.42		4189	jgi|Ustma1|4189|UM04189	50.78			uma:UM00202.1	K00490	CYP4F	cytochrome P450, family 4, subfamily F (leukotriene-B4 20-monooxygenase)	1.14.13.30	Metabolism; Lipid Metabolism; Arachidonic acid metabolism [PATH:ko00590] Metabolism; Enzyme Families; Cytochrome P450 [BR:ko00199]	5270.UM04189.1	fuNOG09366	Cytochrome P450 protein	Q	gi|343425255|emb|CBQ68791.1|	related to Cytochrome P450 [Sporisorium reilianum SRZ2]	54.65	4	|GO:0004497; monooxygenase activity; Molecular Function|GO:0005506; iron ion binding; Molecular Function|GO:0009055; electron carrier activity; Molecular Function|GO:0020037; heme binding; Molecular Function	1	|IPR001128; Cytochrome P450
scaffold15	54853	CA/C_366.72_55_Het	FRAME_SHIFT	g3530	13352731	13353126		scaffold15								UM04195	83.93	-	-		-	-		4195	jgi|Ustma1|4195|UM04195	83.93
scaffold15	150586	TAC/T_2864.22_72_Hom	FRAME_SHIFT	g3569	13448243	13448697		scaffold15								-	-	-	-		-	-
scaffold19	220963	CTGCCA/C_1515.39_40_Hom	FRAME_SHIFT	g3861	20927890	20928993		scaffold19								UM06275	54.09	sr13164	43.71		UHOR_03257	52.44		6275	jgi|Ustma1|6275|UM06275	54.09			mgl:MGL_1708	K12486	SMAP	stromal membrane-associated protein	--	Cellular Processes; Transport and Catabolism; Endocytosis [PATH:ko04144]	5270.UM06275.1	COG5347	GTPase-activating protein that regulates ARFs (ADP-ribosylation factors), involved in ARF-mediated vesicular transport	U	gi|71024385|ref|XP_762422.1|	hypothetical protein UM06275.1 [Ustilago maydis 521]	55.58	3	|GO:0008060; ARF GTPase activator activity; Molecular Function|GO:0008270; zinc ion binding; Molecular Function|GO:0032312; regulation of ARF GTPase activity; Biological Process	1	|IPR001164; Arf GTPase activating protein
scaffold28	187766	TC/T_2592.69_70_Hom	FRAME_SHIFT	g4305	4988210	4988698		scaffold28								-	-	-	-		-	-
scaffold1	330911	C/CT_283.58_47_Het	FRAME_SHIFT	g4578	16560907	16562637		scaffold1								UM04503	69.2	sr15386	75		UHOR_06273	36.17	SignalP Protcomp	4503	jgi|Ustma1|4503|UM04503	69.2	GH27	&alpha;-galactosidase (EC 3.2.1.22); &alpha;-N-acetylgalactosaminidase (EC 3.2.1.49); isomalto-dextranase (EC 3.2.1.94); &beta;-L-arabinopyranosidase (EC 3.2.1.88)	rcu:RCOM_0689610	K07407	E3.2.1.22B, galA, rafA	alpha-galactosidase	3.2.1.22	Metabolism; Carbohydrate Metabolism; Galactose metabolism [PATH:ko00052] Metabolism; Lipid Metabolism; Glycerolipid metabolism [PATH:ko00561] Metabolism; Lipid Metabolism; Sphingolipid metabolism [PATH:ko00600] Metabolism; Glycan Biosynthesis and Metabolism; Glycosphingolipid biosynthesis - globo series [PATH:ko00603]	5270.UM04503.1	KOG2366	Alpha-D-galactosidase (melibiase)	G	gi|343425390|emb|CBQ68925.1|	related to Alpha-N-acetylgalactosaminidase precursor [Sporisorium reilianum SRZ2]	75.31	5	|GO:0003824; catalytic activity; Molecular Function|GO:0004553; hydrolase activity, hydrolyzing O-glycosyl compounds; Molecular Function|GO:0005975; carbohydrate metabolic process; Biological Process|GO:0008152; metabolic process; Biological Process|GO:0043169; cation binding; Molecular Function	5	|IPR000111; Glycoside hydrolase, clan GH-D|IPR008979; Galactose-binding domain-like|IPR013780; Glycosyl hydrolase, family 13, all-beta|IPR013785; Aldolase-type TIM barrel|IPR017853; Glycoside hydrolase, catalytic core
scaffold1	358344	TAGAGC/T_3983.02_90_Hom	FRAME_SHIFT	g4587	16533552	16533797		scaffold1								-	-	-	-		-	-	Protcomp
scaffold4	520	T/TC_390.17_17_Hom	FRAME_SHIFT	g468	3933716	3935233		scaffold4								UM02245	86.25	sr13441	84.99		UHOR_03697	83.67		2245	jgi|Ustma1|2245|UM02245	86.25			uma:UM02245.1	K14004	SEC13	protein transport protein SEC13	--	Genetic Information Processing; Folding, Sorting and Degradation; Protein processing in endoplasmic reticulum [PATH:ko04141]	5270.UM02245.1	KOG1332	Vesicle coat complex COPII, subunit SEC13	U	gi|71010445|ref|XP_758392.1|	hypothetical protein UM02245.1 [Ustilago maydis 521]	85.85	1	|GO:0005515; protein binding; Molecular Function	6	|IPR001680; WD40 repeat|IPR011046; WD40 repeat-like-containing domain|IPR015943; WD40/YVTN repeat-like-containing domain|IPR017986; WD40-repeat-containing domain|IPR019781; WD40 repeat, subgroup|IPR019782; WD40 repeat 2
scaffold1	767853	T/TG_1987.03_72_Hom	FRAME_SHIFT	g4724	16122901	16124310		scaffold1								UM05665	92.11	sr15989	92.25		UHOR_07316	89.25		5665	jgi|Ustma1|5665|UM05665	92.11			mcc:711407	K05084	ERBB3, HER3	receptor tyrosine-protein kinase erbB-3	2.7.10.1	Metabolism; Enzyme Families; Protein kinases [BR:ko01001] Environmental Information Processing; Signal Transduction; ErbB signaling pathway [PATH:ko04012] Environmental Information Processing; Signal Transduction; Calcium signaling pathway [PATH:ko04020] Environmental Information Processing; Signaling Molecules and Interaction; Enzyme-linked receptors [BR:ko01020] Environmental Information Proces…	5270.UM05665.1	fuNOG07701	Curved dna-binding protein	R	gi|343426042|emb|CBQ69574.1|	related to curved dna-binding protein [Sporisorium reilianum SRZ2]	92.01	1	|GO:0009987; cellular process; Biological Process	2	|IPR000994; Peptidase M24, structural domain|IPR011991; Winged helix-turn-helix transcription repressor DNA-binding
scaffold4	42962	A/AG_271.36_14_Hom	FRAME_SHIFT	g485	3891519	3895553		scaffold4								UM05913	61.75	sr16535	68.2		UHOR_08424	64.8		5913	jgi|Ustma1|5913|UM05913	61.75									5270.UM05913.1	KOG1674	Cyclin	R	gi|145284570|gb|ABP52032.1|	alternative cyclin Pcl5 [Ustilago maydis]	68.71			1	|IPR013922; Cyclin-related 2
scaffold4	87525	GC/G_1343.32_55_Hom	FRAME_SHIFT	g500	3847513	3849151		scaffold4								-	-	-	-		-	-
scaffold1	1733129	C/CA_2734.59_75_Hom	FRAME_SHIFT	g5096	15156932	15159264		scaffold1								UM01952	68.29	sr10695	71.2		UHOR_02900	64.29	SignalP	1952	jgi|Ustma1|1952|UM01952	68.29			uma:UM01952.1	K13281	uvsE, UVE1	UV DNA damage endonuclease	3.-.-.-	Unclassified; Genetic Information Processing; Replication, recombination and repair proteins	5270.UM01952.1	euNOG08559	Endonuclease for the repair of UV-irradiated DNA. Involved in the excision of cyclobutane pyrimidine dimers (CPD) and 6-4 pyrimidine pyrimidones which forms the UV damage repair pathway	L	gi|343428654|emb|CBQ72184.1|	related to UV-endonuclease UVE-1 [Sporisorium reilianum SRZ2]	72.66	2	|GO:0004519; endonuclease activity; Molecular Function|GO:0006289; nucleotide-excision repair; Biological Process	2	|IPR004601; UV-endonuclease UvdE|IPR013022; Xylose isomerase-like, TIM barrel domain
scaffold43	89936	C/CT_2066.57_77_Hom	FRAME_SHIFT	g5194	12502652	12510507		scaffold43								UM03847	83.64	sr14749	81.27		UHOR_05848	82.83		3847	jgi|Ustma1|3847|UM03847	83.64			uma:UM03847.1	K10534	E1.7.1.3, niaD	nitrate reductase (NADPH)	1.7.1.3	Metabolism; Energy Metabolism; Nitrogen metabolism [PATH:ko00910]	5270.UM03847.1	COG2041	Sulfite oxidase and related enzymes	R	gi|71019527|ref|XP_759994.1|	nitrate reductase [Ustilago maydis 521]	83.03	11	|GO:0003735; structural constituent of ribosome; Molecular Function|GO:0005488; binding; Molecular Function|GO:0005622; intracellular; Cellular Component|GO:0005840; ribosome; Cellular Component|GO:0006412; translation; Biological Process|GO:0009055; electron carrier activity; Molecular Function|GO:0016491; oxidoreductase activity; Molecular Function|GO:0020037; heme binding; Molecular Function|G…	16	|IPR000572; Oxidoreductase, molybdopterin-binding domain|IPR000597; Ribosomal protein L3|IPR001199; Cytochrome b5|IPR001433; Oxidoreductase FAD/NAD(P)-binding|IPR001709; Flavoprotein pyridine nucleotide cytochrome reductase|IPR001834; NADH:cytochrome b5 reductase (CBR)|IPR005066; Moybdenum cofactor oxidoreductase, dimerisation|IPR008333; Oxidoreductase, FAD-binding domain|IPR008335; Eukaryotic mo…
scaffold44	45121	G/GAA_1652.41_82_Hom	FRAME_SHIFT	g5271	19814742	19815572		scaffold44								-	-	-	-		-	-	Protcomp
scaffold36	163255	TC/T_1867.43_53_Hom	FRAME_SHIFT	g5355	17269543	17270233		scaffold36								-	-	-	-		-	-	SignalP
scaffold35	6556	CAA/C_894.04_39_Hom	FRAME_SHIFT	g5359	20374475	20375765		scaffold35								UM06199	85.42	-	-		UHOR_08786	67.74		6199	jgi|Ustma1|6199|UM06199	85.42
scaffold46	18745	CT/C_1121.45_66_Hom	FRAME_SHIFT	g5455	6223734	6225211		scaffold46								UM01635	93.33	sr12703	95		UHOR_02425	95		1635	jgi|Ustma1|1635|UM01635	93.33			uma:UM01635.1	K02978	RP-S27e, RPS27	small subunit ribosomal protein S27e	--	Genetic Information Processing; Translation; Ribosome [PATH:ko03010] Genetic Information Processing; Translation; Ribosome [BR:ko03011]	5270.UM01635.1	COG2051	Ribosomal protein S27E	J	gi|343428317|emb|CBQ71847.1|	probable 40S ribosomal protein S27 [Sporisorium reilianum SRZ2]	97.56	4	|GO:0003735; structural constituent of ribosome; Molecular Function|GO:0005622; intracellular; Cellular Component|GO:0005840; ribosome; Cellular Component|GO:0006412; translation; Biological Process	2	|IPR000592; Ribosomal protein S27e|IPR011332; Ribosomal protein, zinc-binding domain
scaffold37	83035	TC/T_1182.06_42_Hom	FRAME_SHIFT	g5611	5484985	5487110		scaffold37								UM01366	100	sr10518	98.99		UHOR_02052	99.49		1366	jgi|Ustma1|1366|UM01366	100			uma:UM01366.1	K06630	YWHA	tyrosine 3-monooxygenase/tryptophan 5-monooxygenase activation protein	--	Cellular Processes; Cell Growth and Death; Cell cycle [PATH:ko04110] Cellular Processes; Cell Growth and Death; Oocyte meiosis [PATH:ko04114] Organismal Systems; Nervous System; Neurotrophin signaling pathway [PATH:ko04722]	5270.UM01366.1	COG5040	14-3-3 family protein	T	gi|71005694|ref|XP_757513.1|	hypothetical protein UM01366.1 [Ustilago maydis 521]	99.23	1	|GO:0019904; protein domain specific binding; Molecular Function	1	|IPR000308; 14-3-3 protein
scaffold56	24720	GA/G_1103.85_69_Hom	FRAME_SHIFT	g5977	21376996	21377259		scaffold56								-	-	-	-		-	-
scaffold56	26471	GTGGTGGA/G_1400.9_52_Hom	FRAME_SHIFT	g5979	21378206	21378917		scaffold56								UM06449	46.81	-	-		UHOR_09002	82.21		6449	jgi|Ustma1|6449|UM06449	46.81			cci:CC1G_00461	K02138	ATPeFD, ATP5H	F-type H+-transporting ATPase subunit d	3.6.3.14	Metabolism; Energy Metabolism; Oxidative phosphorylation [PATH:ko00190] Human Diseases; Neurodegenerative Diseases; Alzheimer's disease [PATH:ko05010] Human Diseases; Neurodegenerative Diseases; Parkinson's disease [PATH:ko05012] Human Diseases; Neurodegenerative Diseases; Huntington's disease [PATH:ko05016]	4952.YALI0B06831g	fuNOG09802	ATP synthase D chain, mitochondrial	C	gi|343428106|emb|CBQ71630.1|	probable ATP7-F1F0-ATPase complex, FO D subunit [Sporisorium reilianum SRZ2]	84.12	3	|GO:0000276; mitochondrial proton-transporting ATP synthase complex, coupling factor F(o); Cellular Component|GO:0015078; hydrogen ion transmembrane transporter activity; Molecular Function|GO:0015986; ATP synthesis coupled proton transport; Biological Process	1	|IPR008689; ATPase, F0 complex, subunit D, mitochondrial
scaffold38	449770	CAA/C_893.53_27_Hom	FRAME_SHIFT	g6251	19128844	19132488		scaffold38								UM05408	94.5	sr16393	95.41		UHOR_08250	93.58		5408	jgi|Ustma1|5408|UM05408	94.5			uma:UM05408.1	K11839	USP8, UBP5	ubiquitin carboxyl-terminal hydrolase 8	3.1.2.15	Metabolism; Enzyme Families; Peptidases [BR:ko01002] Genetic Information Processing; Folding, Sorting and Degradation; Ubiquitin system [BR:ko04121] Cellular Processes; Transport and Catabolism; Endocytosis [PATH:ko04144]	5270.UM05408.1	fuNOG04112	Ubiquitin carboxyl-terminal hydrolase	O	gi|343426659|emb|CBQ70188.1|	related to Ubiquitin carboxyl-terminal hydrolase 4 [Sporisorium reilianum SRZ2]	77.37	2	|GO:0004221; ubiquitin thiolesterase activity; Molecular Function|GO:0006511; ubiquitin-dependent protein catabolic process; Biological Process	3	|IPR001394; Peptidase C19, ubiquitin carboxyl-terminal hydrolase 2|IPR001763; Rhodanese-like|IPR018200; Peptidase C19, ubiquitin carboxyl-terminal hydrolase 2, conserved site
scaffold4	476363	CTTTCGCA/C_2588.55_90_Hom	FRAME_SHIFT	g636	3459205	3461191		scaffold4								UM00856	45.31	sr12145	89.89		UHOR_01286	87.85		856	jgi|Ustma1|856|UM00856	44.66			uma:UM00856.1	K09250	CNBP	cellular nucleic acid-binding protein	--	Genetic Information Processing; Transcription; Transcription factors [BR:ko03000]	5270.UM00856.1	KOG3070	Predicted RNA-binding protein containing PIN domain and invovled in translation or RNA processing	J	gi|343426719|emb|CBQ70247.1|	related to GIS2-Putative zinc finger protein, proposed to be involved in the RAS/cAMP signaling pathway [Sporisorium reilianum SRZ2]	90.4	2	|GO:0003676; nucleic acid binding; Molecular Function|GO:0008270; zinc ion binding; Molecular Function	2	|IPR001878; Zinc finger, CCHC-type|IPR013084; Zinc finger, CCHC retroviral-type
scaffold129	7796	ATGTTGT/A_1308.48_46_Hom	FRAME_SHIFT	g6382	9977352	9978332		scaffold129								UM03093	82.35	sr14152	83.33		UHOR_04842	82.82		3093	jgi|Ustma1|3093|UM03093	82.35			uma:UM03093.1	K00844	HK	hexokinase	2.7.1.1	Metabolism; Carbohydrate Metabolism; Glycolysis / Gluconeogenesis [PATH:ko00010] Metabolism; Carbohydrate Metabolism; Fructose and mannose metabolism [PATH:ko00051] Metabolism; Carbohydrate Metabolism; Galactose metabolism [PATH:ko00052] Metabolism; Carbohydrate Metabolism; Starch and sucrose metabolism [PATH:ko00500] Metabolism; Carbohydrate Metabolism; Amino sugar and nucleotide sugar metabolis…	5270.UM03093.1	COG0656	Aldo/keto reductases, related to diketogulonate reductase	R	gi|71018019|ref|XP_759240.1|	hypothetical protein UM03093.1 [Ustilago maydis 521]	82.35	2	|GO:0016491; oxidoreductase activity; Molecular Function|GO:0055114; oxidation-reduction process; Biological Process	4	|IPR001395; Aldo/keto reductase|IPR018170; Aldo/keto reductase, conserved site|IPR020471; Aldo/keto reductase subgroup|IPR023210; NADP-dependent oxidoreductase domain
scaffold21	32605	TG/T_3534.91_94_Hom	FRAME_SHIFT	g6579	17736360	17737232		scaffold21								UM02417	46.9	-	-		UHOR_07145	70.25		2417	jgi|Ustma1|2417|UM02417	46.9													gi|71013218|ref|XP_758564.1|	hypothetical protein UM02417.1 [Ustilago maydis 521]	40.1
scaffold21	40049	TA/T_331.88_23_Hom	FRAME_SHIFT	g6580	17729785	17733681		scaffold21								UM04966	58.87	sr15846	60.4		UHOR_07104	62.16		4966	jgi|Ustma1|4966|UM04966	58.87									5270.UM04966.1	KOG2385	Uncharacterized conserved protein	S	gi|343425848|emb|CBQ69381.1|	conserved hypothetical protein [Sporisorium reilianum SRZ2]	58.45			1	|IPR007941; Protein of unknown function DUF726
scaffold11	392566	G/GA_2267.64_54_Hom	FRAME_SHIFT	g899	19304535	19307695		scaffold11								UM00964	82.79	sr12261	86.14		UHOR_01457	83.83		964	jgi|Ustma1|964|UM00964	82.79			cgr:CAGL0C03369	K06948	K06948	--	--	Unclassified; Poorly Characterized; General function prediction only	5270.UM00964.1	fuNOG06148	Gtp-Binding protein	R	gi|343426836|emb|CBQ70364.1|	related to NOG2-GTPase involved in ribosomal large subunit-nucleus export [Sporisorium reilianum SRZ2]	85.93	2	|GO:0005525; GTP binding; Molecular Function|GO:0005622; intracellular; Cellular Component	4	|IPR002917; GTP-binding protein, HSR1-related|IPR006073; GTP1/OBG|IPR012971; NGP1, N-terminal|IPR023179; GTP-binding protein, orthogonal bundle domain
scaffold10	232376	C/CT_2139.16_88_Hom	FRAME_SHIFT	g991	9756991	9757318		scaffold10								-	-	-	-		-	-
scaffold2	617329	A/G_3271.45_79_Hom	NON_SYNONYMOUS_CODING	g2194	12432159	12436121	cluster9	scaffold2	PHI:325	ACE1	CAG28797	TX:148305	Magnaporthe grisea	Effector (plant avirulence determinant)		UM03108	85.49	sr14170	87.2		UHOR_04868	87.3		3108	jgi|Ustma1|3108|UM03108	85.49	GH4	maltose-6-phosphate glucosidase (EC 3.2.1.122); &alpha;-glucosidase (EC 3.2.1.20); &alpha;-galactosidase (EC 3.2.1.22); 6-phospho-&beta;-glucosidase (EC 3.2.1.86); &alpha;-glucuronidase (EC 3.2.1.139).	bpd:BURPS668_2086	K00540	E1.-.-.-	--	--	Unclassified; Metabolism; Others	5270.UM03108.1	COG3320	Putative dehydrogenase domain of multifunctional non-ribosomal peptide synthetases and related enzymes	Q	gi|343429941|emb|CBQ73513.1|	related to Aminoadipate-semialdehyde dehydrogenase [Sporisorium reilianum SRZ2]	87.05	9	|GO:0000036; acyl carrier activity; Molecular Function|GO:0003824; catalytic activity; Molecular Function|GO:0004043; L-aminoadipate-semialdehyde dehydrogenase activity; Molecular Function|GO:0005488; binding; Molecular Function|GO:0008152; metabolic process; Biological Process|GO:0016491; oxidoreductase activity; Molecular Function|GO:0031177; phosphopantetheine binding; Molecular Function|GO:00…	11	|IPR000873; AMP-dependent synthetase/ligase|IPR002198; Short-chain dehydrogenase/reductase SDR|IPR002347; Glucose/ribitol dehydrogenase|IPR006162; Phosphopantetheine attachment site|IPR006163; Phosphopantetheine-binding|IPR009081; Acyl carrier protein-like|IPR010080; Thioester reductase|IPR013120; Male sterility, NAD-binding|IPR016040; NAD(P)-binding domain|IPR020842; Polyketide synthase/Fatty ac…
scaffold1	1096000	G/A_2476.11_60_Hom	NON_SYNONYMOUS_CODING	g4828	15795303	15799859		scaffold1	PHI:325	ACE1	CAG28797	TX:148305	Magnaporthe grisea	Effector (plant avirulence determinant)		UM01697	91.84	sr12769	92.95		UHOR_02521	91.26		1697	jgi|Ustma1|1697|UM01697	91.84	GH4	maltose-6-phosphate glucosidase (EC 3.2.1.122); &alpha;-glucosidase (EC 3.2.1.20); &alpha;-galactosidase (EC 3.2.1.22); 6-phospho-&beta;-glucosidase (EC 3.2.1.86); &alpha;-glucuronidase (EC 3.2.1.139).	uma:UM01697.1	K00143	E1.2.1.31L	aminoadipate-semialdehyde dehydrogenase large subunit	1.2.1.31	Metabolism; Amino Acid Metabolism; Lysine biosynthesis [PATH:ko00300] Metabolism; Amino Acid Metabolism; Lysine degradation [PATH:ko00310]	5270.UM01697.1	KOG1178	Non-ribosomal peptide synthetase/alpha-aminoadipate reductase and related enzymes	Q	gi|343428382|emb|CBQ71912.1|	probable LYS2-L-aminoadipate-semialdehyde dehydrogenase, large subunit [Sporisorium reilianum SRZ2]	92.95	10	|GO:0000036; acyl carrier activity; Molecular Function|GO:0003824; catalytic activity; Molecular Function|GO:0004043; L-aminoadipate-semialdehyde dehydrogenase activity; Molecular Function|GO:0005488; binding; Molecular Function|GO:0008152; metabolic process; Biological Process|GO:0009085; lysine biosynthetic process; Biological Process|GO:0016874; ligase activity; Molecular Function|GO:0031177; …	11	|IPR000873; AMP-dependent synthetase/ligase|IPR006162; Phosphopantetheine attachment site|IPR006163; Phosphopantetheine-binding|IPR009081; Acyl carrier protein-like|IPR010071; Amino acid adenylation|IPR010080; Thioester reductase|IPR013120; Male sterility, NAD-binding|IPR014397; L-aminoadipate-semialdehyde dehydrogenase, large subunit|IPR016040; NAD(P)-binding domain|IPR020806; Polyketide synthas…
scaffold9	91282	G/A_3829.74_90_Hom	NON_SYNONYMOUS_CODING	g2876	11109217	11111244		scaffold9	PHI:752	um01237	Not available	TX:5270	Ustilago maydis	Increased virulence (Hypervirulence)	2A(10)	UM01237	35.53	sr10312	34.47		UHOR_01866	26.21	SignalP	1237	jgi|Ustma1|1237|UM01237	35.53													gi|344944619|gb|AEN25813.1|	hypothetical protein um01237 [Ustilago maydis]	31.99
scaffold25	101740	C/T_2895.92_72_Hom	NON_SYNONYMOUS_CODING	g3086	20048394	20055529		scaffold25	PHI:675	ROM2	AAW45289	TX:192011	Cryptococcus neoformans	Increased virulence (Hypervirulence)		UM06013	89.77	sr14815	28.94		UHOR_08546	87.5		6013	jgi|Ustma1|6013|UM06013	89.77			ecb:100071503	K07532	ARHGEF12, LARG	Rho guanine nucleotide exchange factor 12	--	Cellular Processes; Cell Motility; Regulation of actin cytoskeleton [PATH:ko04810] Organismal Systems; Circulatory System; Vascular smooth muscle contraction [PATH:ko04270] Organismal Systems; Development; Axon guidance [PATH:ko04360]	5270.UM06013.1	fuNOG04708	Actin cytoskeleton-regulatory complex protein	Z	gi|343427764|emb|CBQ71290.1|	related to Intersectin 1 [Sporisorium reilianum SRZ2]	78.48	7	|GO:0005085; guanyl-nucleotide exchange factor activity; Molecular Function|GO:0005089; Rho guanyl-nucleotide exchange factor activity; Molecular Function|GO:0005509; calcium ion binding; Molecular Function|GO:0005515; protein binding; Molecular Function|GO:0005622; intracellular; Cellular Component|GO:0023034; intracellular signaling pathway; Biological Process|GO:0035023; regulation of Rho prot…	10	|IPR000219; Dbl homology (DH) domain|IPR000261; EPS15 homology (EH)|IPR001331; Guanine-nucleotide dissociation stimulator, CDC24, conserved site|IPR001452; Src homology-3 domain|IPR001849; Pleckstrin homology domain|IPR003124; Actin-binding WH2|IPR003903; Ubiquitin interacting motif|IPR011992; EF-hand-like domain|IPR011993; Pleckstrin homology-type|IPR018249; EF-HAND 2
scaffold25	98260	G/A_1874.23_46_Hom	NON_SYNONYMOUS_CODING	g3086	20048394	20055529		scaffold25	PHI:675	ROM2	AAW45289	TX:192011	Cryptococcus neoformans	Increased virulence (Hypervirulence)		UM06013	89.77	sr14815	28.94		UHOR_08546	87.5		6013	jgi|Ustma1|6013|UM06013	89.77			ecb:100071503	K07532	ARHGEF12, LARG	Rho guanine nucleotide exchange factor 12	--	Cellular Processes; Cell Motility; Regulation of actin cytoskeleton [PATH:ko04810] Organismal Systems; Circulatory System; Vascular smooth muscle contraction [PATH:ko04270] Organismal Systems; Development; Axon guidance [PATH:ko04360]	5270.UM06013.1	fuNOG04708	Actin cytoskeleton-regulatory complex protein	Z	gi|343427764|emb|CBQ71290.1|	related to Intersectin 1 [Sporisorium reilianum SRZ2]	78.48	7	|GO:0005085; guanyl-nucleotide exchange factor activity; Molecular Function|GO:0005089; Rho guanyl-nucleotide exchange factor activity; Molecular Function|GO:0005509; calcium ion binding; Molecular Function|GO:0005515; protein binding; Molecular Function|GO:0005622; intracellular; Cellular Component|GO:0023034; intracellular signaling pathway; Biological Process|GO:0035023; regulation of Rho prot…	10	|IPR000219; Dbl homology (DH) domain|IPR000261; EPS15 homology (EH)|IPR001331; Guanine-nucleotide dissociation stimulator, CDC24, conserved site|IPR001452; Src homology-3 domain|IPR001849; Pleckstrin homology domain|IPR003124; Actin-binding WH2|IPR003903; Ubiquitin interacting motif|IPR011992; EF-hand-like domain|IPR011993; Pleckstrin homology-type|IPR018249; EF-HAND 2
scaffold25	98371	G/T_1793.35_43_Hom	NON_SYNONYMOUS_CODING	g3086	20048394	20055529		scaffold25	PHI:675	ROM2	AAW45289	TX:192011	Cryptococcus neoformans	Increased virulence (Hypervirulence)		UM06013	89.77	sr14815	28.94		UHOR_08546	87.5		6013	jgi|Ustma1|6013|UM06013	89.77			ecb:100071503	K07532	ARHGEF12, LARG	Rho guanine nucleotide exchange factor 12	--	Cellular Processes; Cell Motility; Regulation of actin cytoskeleton [PATH:ko04810] Organismal Systems; Circulatory System; Vascular smooth muscle contraction [PATH:ko04270] Organismal Systems; Development; Axon guidance [PATH:ko04360]	5270.UM06013.1	fuNOG04708	Actin cytoskeleton-regulatory complex protein	Z	gi|343427764|emb|CBQ71290.1|	related to Intersectin 1 [Sporisorium reilianum SRZ2]	78.48	7	|GO:0005085; guanyl-nucleotide exchange factor activity; Molecular Function|GO:0005089; Rho guanyl-nucleotide exchange factor activity; Molecular Function|GO:0005509; calcium ion binding; Molecular Function|GO:0005515; protein binding; Molecular Function|GO:0005622; intracellular; Cellular Component|GO:0023034; intracellular signaling pathway; Biological Process|GO:0035023; regulation of Rho prot…	10	|IPR000219; Dbl homology (DH) domain|IPR000261; EPS15 homology (EH)|IPR001331; Guanine-nucleotide dissociation stimulator, CDC24, conserved site|IPR001452; Src homology-3 domain|IPR001849; Pleckstrin homology domain|IPR003124; Actin-binding WH2|IPR003903; Ubiquitin interacting motif|IPR011992; EF-hand-like domain|IPR011993; Pleckstrin homology-type|IPR018249; EF-HAND 2
scaffold25	99354	T/C_2254.13_55_Hom	NON_SYNONYMOUS_CODING	g3086	20048394	20055529		scaffold25	PHI:675	ROM2	AAW45289	TX:192011	Cryptococcus neoformans	Increased virulence (Hypervirulence)		UM06013	89.77	sr14815	28.94		UHOR_08546	87.5		6013	jgi|Ustma1|6013|UM06013	89.77			ecb:100071503	K07532	ARHGEF12, LARG	Rho guanine nucleotide exchange factor 12	--	Cellular Processes; Cell Motility; Regulation of actin cytoskeleton [PATH:ko04810] Organismal Systems; Circulatory System; Vascular smooth muscle contraction [PATH:ko04270] Organismal Systems; Development; Axon guidance [PATH:ko04360]	5270.UM06013.1	fuNOG04708	Actin cytoskeleton-regulatory complex protein	Z	gi|343427764|emb|CBQ71290.1|	related to Intersectin 1 [Sporisorium reilianum SRZ2]	78.48	7	|GO:0005085; guanyl-nucleotide exchange factor activity; Molecular Function|GO:0005089; Rho guanyl-nucleotide exchange factor activity; Molecular Function|GO:0005509; calcium ion binding; Molecular Function|GO:0005515; protein binding; Molecular Function|GO:0005622; intracellular; Cellular Component|GO:0023034; intracellular signaling pathway; Biological Process|GO:0035023; regulation of Rho prot…	10	|IPR000219; Dbl homology (DH) domain|IPR000261; EPS15 homology (EH)|IPR001331; Guanine-nucleotide dissociation stimulator, CDC24, conserved site|IPR001452; Src homology-3 domain|IPR001849; Pleckstrin homology domain|IPR003124; Actin-binding WH2|IPR003903; Ubiquitin interacting motif|IPR011992; EF-hand-like domain|IPR011993; Pleckstrin homology-type|IPR018249; EF-HAND 2
scaffold1	171377	T/C_3745.44_89_Hom	NON_SYNONYMOUS_CODING	g4523	16717390	16722231		scaffold1	PHI:285	CHSV	AAO49384	TX:5507	Fusarium oxysporum	Increased virulence (Hypervirulence)		UM04555	94.82	sr15438	96.28		UHOR_06551	94.98		4555	jgi|Ustma1|4555|UM04555	94.82	GT2	cellulose synthase (EC 2.4.1.12); chitin synthase (EC 2.4.1.16); dolichyl-phosphate &beta;-D-mannosyltransferase (EC 2.4.1.83); dolichyl-phosphate &beta;-glucosyltransferase (EC 2.4.1.117); N-acetylglucosaminyltransferase (EC 2.4.1.-); N-acetylgalactosaminyltransferase (EC 2.4.1.-); hyaluronan synthase (EC 2.4.1.212); chitin oligosaccharide synthase (EC 2.4.1.-); &beta;-1,3-glucan synthase (EC 2.…	pic:PICST_75361	K01553	E3.6.4.1	myosin ATPase	3.6.4.1	Metabolism; Nucleotide Metabolism; Purine metabolism [PATH:ko00230]	5270.UM04555.1	fuNOG07209	Myosin MYO2 protein	Z	gi|343425442|emb|CBQ68977.1|	myosin V [Sporisorium reilianum SRZ2]	96.28	5	|GO:0003774; motor activity; Molecular Function|GO:0005515; protein binding; Molecular Function|GO:0005524; ATP binding; Molecular Function|GO:0016459; myosin complex; Cellular Component|GO:0051015; actin filament binding; Molecular Function	5	|IPR000048; IQ motif, EF-hand binding site|IPR001609; Myosin head, motor domain|IPR002710; Dilute|IPR008989; Myosin S1 fragment, N-terminal|IPR018444; Dil domain
scaffold1	169882	T/G_37.7_54_Het	NON_SYNONYMOUS_CODING	g4523	16717390	16722231		scaffold1	PHI:285	CHSV	AAO49384	TX:5507	Fusarium oxysporum	Increased virulence (Hypervirulence)		UM04555	94.82	sr15438	96.28		UHOR_06551	94.98		4555	jgi|Ustma1|4555|UM04555	94.82	GT2	cellulose synthase (EC 2.4.1.12); chitin synthase (EC 2.4.1.16); dolichyl-phosphate &beta;-D-mannosyltransferase (EC 2.4.1.83); dolichyl-phosphate &beta;-glucosyltransferase (EC 2.4.1.117); N-acetylglucosaminyltransferase (EC 2.4.1.-); N-acetylgalactosaminyltransferase (EC 2.4.1.-); hyaluronan synthase (EC 2.4.1.212); chitin oligosaccharide synthase (EC 2.4.1.-); &beta;-1,3-glucan synthase (EC 2.…	pic:PICST_75361	K01553	E3.6.4.1	myosin ATPase	3.6.4.1	Metabolism; Nucleotide Metabolism; Purine metabolism [PATH:ko00230]	5270.UM04555.1	fuNOG07209	Myosin MYO2 protein	Z	gi|343425442|emb|CBQ68977.1|	myosin V [Sporisorium reilianum SRZ2]	96.28	5	|GO:0003774; motor activity; Molecular Function|GO:0005515; protein binding; Molecular Function|GO:0005524; ATP binding; Molecular Function|GO:0016459; myosin complex; Cellular Component|GO:0051015; actin filament binding; Molecular Function	5	|IPR000048; IQ motif, EF-hand binding site|IPR001609; Myosin head, motor domain|IPR002710; Dilute|IPR008989; Myosin S1 fragment, N-terminal|IPR018444; Dil domain
scaffold5	530010	A/G_3098.2_78_Hom	NON_SYNONYMOUS_CODING	g1235	1737809	1739623		scaffold5	PHI:227	PKA1	AAG30145	TX:5207	Cryptococcus neoformans	Loss of pathogenicity		UM00471	81.7	sr10152	83.63		UHOR_00735	84.55		471	jgi|Ustma1|471|UM00471	81.7	CBM2	Modules of approx. 100 residues and which are found in a large number of bacterial enzymes. The cellulose-binding function has been demonstrated in many cases. Several of these modules have been shown to also bind chitin or xylan.	uma:UM00471.1	K08850	AURKX	aurora kinase, other	2.7.11.1	Metabolism; Enzyme Families; Protein kinases [BR:ko01001] Genetic Information Processing; Replication and Repair; Chromosome [BR:ko03036]	5270.UM00471.1	COG0515	Serine/threonine protein kinase	RTKL	gi|323508010|emb|CBQ67881.1|	probable IPL1-ser/thr protein kinase [Sporisorium reilianum SRZ2]	81.46	4	|GO:0004672; protein kinase activity; Molecular Function|GO:0004674; protein serine/threonine kinase activity; Molecular Function|GO:0005524; ATP binding; Molecular Function|GO:0006468; protein phosphorylation; Biological Process	9	|IPR000719; Protein kinase, catalytic domain|IPR002290; Serine/threonine-protein kinase domain|IPR008271; Serine/threonine-protein kinase, active site|IPR011009; Protein kinase-like domain|IPR017441; Protein kinase, ATP binding site|IPR017442; Serine/threonine-protein kinase-like domain|IPR020635; Tyrosine-protein kinase, catalytic domain|IPR020636; Calcium/calmodulin-dependent protein kinase-lik…
scaffold5	720830	T/A_3344.75_83_Hom	NON_SYNONYMOUS_CODING	g1288	1547091	1549807		scaffold5	PHI:266	MGV1	AAM13670	TX:5518	Fusarium graminearum	Loss of pathogenicity		UM00421	91.29	sr11786	96.62		UHOR_00662	92.6	SignalP	421	jgi|Ustma1|421|UM00421	91.29	CBM2	Modules of approx. 100 residues and which are found in a large number of bacterial enzymes. The cellulose-binding function has been demonstrated in many cases. Several of these modules have been shown to also bind chitin or xylan.	afm:AFUA_4G13720	K04464	MAPK7, ERK5	mitogen-activated protein kinase 7	2.7.11.24	Metabolism; Enzyme Families; Protein kinases [BR:ko01001] Environmental Information Processing; Signal Transduction; MAPK signaling pathway [PATH:ko04010] Environmental Information Processing; Signal Transduction; MAPK signaling pathway - yeast [PATH:ko04011] Cellular Processes; Cell Communication; Gap junction [PATH:ko04540] Organismal Systems; Endocrine System; GnRH signaling pathway [PATH:ko04…	5270.UM00421.1	fuNOG04682	Mitogen-Activated protein kinase SLT2/MPK1	D	gi|323507958|emb|CBQ67829.1|	probable mitogen-activated protein kinase MpkA [Sporisorium reilianum SRZ2]	96.62	5	|GO:0004672; protein kinase activity; Molecular Function|GO:0004674; protein serine/threonine kinase activity; Molecular Function|GO:0004707; MAP kinase activity; Molecular Function|GO:0005524; ATP binding; Molecular Function|GO:0006468; protein phosphorylation; Biological Process	9	|IPR000719; Protein kinase, catalytic domain|IPR002290; Serine/threonine-protein kinase domain|IPR003527; MAP kinase, conserved site|IPR008271; Serine/threonine-protein kinase, active site|IPR008351; JNK MAP kinase|IPR011009; Protein kinase-like domain|IPR017441; Protein kinase, ATP binding site|IPR017442; Serine/threonine-protein kinase-like domain|IPR020635; Tyrosine-protein kinase, catalytic d…
scaffold7	47486	C/A_2986.03_75_Hom	NON_SYNONYMOUS_CODING	g1526	4742075	4744024		scaffold7	PHI:352	GLO1	CAD79488	TX:5270	Ustilago maydis	Loss of pathogenicity		UM01149	88.47	sr12449	91.35		UHOR_01735	89.55	SignalP Protcomp	1149	jgi|Ustma1|1149|UM01149	88.47	CBM18	Modules of approx. 40 residues. The chitin-binding function has been demonstrated in many cases. These modules are found attached to a number of chitinase catalytic domains, but also in non-catalytic proteins either in isolation or as multiple repeats.							5270.UM01149.1	NOG69967	Galactose oxidase	S	gi|343427025|emb|CBQ70553.1|	Glyoxaloxidase 3 [Sporisorium reilianum SRZ2]	87.11			6	|IPR009880; Glyoxal oxidase, N-terminal|IPR011043; Galactose oxidase/kelch, beta-propeller|IPR013783; Immunoglobulin-like fold|IPR014756; Immunoglobulin E-set|IPR015202; Domain of unknown function DUF1929|IPR015916; Galactose oxidase, beta-propeller
scaffold13	295658	C/T_2651.06_66_Hom	NON_SYNONYMOUS_CODING	g1865	5105955	5108600		scaffold13	PHI:593	PEX6	ABG79929	TX:148305	Magnaporthe grisea	Loss of pathogenicity		UM01284	92.71	sr10408	94.01		UHOR_01926	93.23		1284	jgi|Ustma1|1284|UM01284	92.71			uma:UM01284.1	K06027	NSF	vesicle-fusing ATPase	3.6.4.6	Organismal Systems; Excretory System; Vasopressin-regulated water reabsorption [PATH:ko04962]	5270.UM01284.1	fuNOG05556	Vesicular-Fusion protein sec18	O	gi|71005530|ref|XP_757431.1|	hypothetical protein UM01284.1 [Ustilago maydis 521]	87.76	4	|GO:0000166; nucleotide binding; Molecular Function|GO:0005488; binding; Molecular Function|GO:0005524; ATP binding; Molecular Function|GO:0017111; nucleoside-triphosphatase activity; Molecular Function	5	|IPR003593; ATPase, AAA+ type, core|IPR003959; ATPase, AAA-type, core|IPR003960; ATPase, AAA-type, conserved site|IPR004201; Cell division protein 48, CDC48, domain 2|IPR009010; Aspartate decarboxylase-like fold
scaffold18	108990	C/G_3389.75_82_Hom	NON_SYNONYMOUS_CODING	g1919	18480708	18493625		scaffold18	PHI:12	HTS1	AAA33023	TX:5017	Cochliobolus carbonum	Loss of pathogenicity		UM01434	24.73	sr12503	24.43		UHOR_06727	23.2		5165	jgi|Ustma1|5165|UM05165	74.1	GH4	maltose-6-phosphate glucosidase (EC 3.2.1.122); &alpha;-glucosidase (EC 3.2.1.20); &alpha;-galactosidase (EC 3.2.1.22); 6-phospho-&beta;-glucosidase (EC 3.2.1.86); &alpha;-glucuronidase (EC 3.2.1.139).	afm:AFUA_1G17200	K01932	E6.3.2.-	--	--	Unclassified; Metabolism; Others	5270.UM05165.1	COG1020	Non-ribosomal peptide synthetase modules and related proteins	Q	gi|343428817|emb|CBQ72362.1|	Ferrichrome siderophore peptide synthetase [Sporisorium reilianum SRZ2]	74.59	6	|GO:0000036; acyl carrier activity; Molecular Function|GO:0003824; catalytic activity; Molecular Function|GO:0008152; metabolic process; Biological Process|GO:0016874; ligase activity; Molecular Function|GO:0031177; phosphopantetheine binding; Molecular Function|GO:0048037; cofactor binding; Molecular Function	8	|IPR000873; AMP-dependent synthetase/ligase|IPR001242; Condensation domain|IPR006162; Phosphopantetheine attachment site|IPR006163; Phosphopantetheine-binding|IPR009081; Acyl carrier protein-like|IPR010071; Amino acid adenylation|IPR020806; Polyketide synthase, phosphopantetheine-binding|IPR020845; AMP-binding, conserved site
scaffold18	105274	C/T_3354.78_83_Hom	NON_SYNONYMOUS_CODING	g1919	18480708	18493625		scaffold18	PHI:12	HTS1	AAA33023	TX:5017	Cochliobolus carbonum	Loss of pathogenicity		UM01434	24.73	sr12503	24.43		UHOR_06727	23.2		5165	jgi|Ustma1|5165|UM05165	74.1	GH4	maltose-6-phosphate glucosidase (EC 3.2.1.122); &alpha;-glucosidase (EC 3.2.1.20); &alpha;-galactosidase (EC 3.2.1.22); 6-phospho-&beta;-glucosidase (EC 3.2.1.86); &alpha;-glucuronidase (EC 3.2.1.139).	afm:AFUA_1G17200	K01932	E6.3.2.-	--	--	Unclassified; Metabolism; Others	5270.UM05165.1	COG1020	Non-ribosomal peptide synthetase modules and related proteins	Q	gi|343428817|emb|CBQ72362.1|	Ferrichrome siderophore peptide synthetase [Sporisorium reilianum SRZ2]	74.59	6	|GO:0000036; acyl carrier activity; Molecular Function|GO:0003824; catalytic activity; Molecular Function|GO:0008152; metabolic process; Biological Process|GO:0016874; ligase activity; Molecular Function|GO:0031177; phosphopantetheine binding; Molecular Function|GO:0048037; cofactor binding; Molecular Function	8	|IPR000873; AMP-dependent synthetase/ligase|IPR001242; Condensation domain|IPR006162; Phosphopantetheine attachment site|IPR006163; Phosphopantetheine-binding|IPR009081; Acyl carrier protein-like|IPR010071; Amino acid adenylation|IPR020806; Polyketide synthase, phosphopantetheine-binding|IPR020845; AMP-binding, conserved site
scaffold18	102240	C/T_3988.54_94_Hom	NON_SYNONYMOUS_CODING	g1919	18480708	18493625		scaffold18	PHI:12	HTS1	AAA33023	TX:5017	Cochliobolus carbonum	Loss of pathogenicity		UM01434	24.73	sr12503	24.43		UHOR_06727	23.2		5165	jgi|Ustma1|5165|UM05165	74.1	GH4	maltose-6-phosphate glucosidase (EC 3.2.1.122); &alpha;-glucosidase (EC 3.2.1.20); &alpha;-galactosidase (EC 3.2.1.22); 6-phospho-&beta;-glucosidase (EC 3.2.1.86); &alpha;-glucuronidase (EC 3.2.1.139).	afm:AFUA_1G17200	K01932	E6.3.2.-	--	--	Unclassified; Metabolism; Others	5270.UM05165.1	COG1020	Non-ribosomal peptide synthetase modules and related proteins	Q	gi|343428817|emb|CBQ72362.1|	Ferrichrome siderophore peptide synthetase [Sporisorium reilianum SRZ2]	74.59	6	|GO:0000036; acyl carrier activity; Molecular Function|GO:0003824; catalytic activity; Molecular Function|GO:0008152; metabolic process; Biological Process|GO:0016874; ligase activity; Molecular Function|GO:0031177; phosphopantetheine binding; Molecular Function|GO:0048037; cofactor binding; Molecular Function	8	|IPR000873; AMP-dependent synthetase/ligase|IPR001242; Condensation domain|IPR006162; Phosphopantetheine attachment site|IPR006163; Phosphopantetheine-binding|IPR009081; Acyl carrier protein-like|IPR010071; Amino acid adenylation|IPR020806; Polyketide synthase, phosphopantetheine-binding|IPR020845; AMP-binding, conserved site
scaffold18	100322	G/A_3051.43_75_Hom	NON_SYNONYMOUS_CODING	g1919	18480708	18493625		scaffold18	PHI:12	HTS1	AAA33023	TX:5017	Cochliobolus carbonum	Loss of pathogenicity		UM01434	24.73	sr12503	24.43		UHOR_06727	23.2		5165	jgi|Ustma1|5165|UM05165	74.1	GH4	maltose-6-phosphate glucosidase (EC 3.2.1.122); &alpha;-glucosidase (EC 3.2.1.20); &alpha;-galactosidase (EC 3.2.1.22); 6-phospho-&beta;-glucosidase (EC 3.2.1.86); &alpha;-glucuronidase (EC 3.2.1.139).	afm:AFUA_1G17200	K01932	E6.3.2.-	--	--	Unclassified; Metabolism; Others	5270.UM05165.1	COG1020	Non-ribosomal peptide synthetase modules and related proteins	Q	gi|343428817|emb|CBQ72362.1|	Ferrichrome siderophore peptide synthetase [Sporisorium reilianum SRZ2]	74.59	6	|GO:0000036; acyl carrier activity; Molecular Function|GO:0003824; catalytic activity; Molecular Function|GO:0008152; metabolic process; Biological Process|GO:0016874; ligase activity; Molecular Function|GO:0031177; phosphopantetheine binding; Molecular Function|GO:0048037; cofactor binding; Molecular Function	8	|IPR000873; AMP-dependent synthetase/ligase|IPR001242; Condensation domain|IPR006162; Phosphopantetheine attachment site|IPR006163; Phosphopantetheine-binding|IPR009081; Acyl carrier protein-like|IPR010071; Amino acid adenylation|IPR020806; Polyketide synthase, phosphopantetheine-binding|IPR020845; AMP-binding, conserved site
scaffold18	98548	T/A_1187.13_39_Hom	NON_SYNONYMOUS_CODING	g1919	18480708	18493625		scaffold18	PHI:12	HTS1	AAA33023	TX:5017	Cochliobolus carbonum	Loss of pathogenicity		UM01434	24.73	sr12503	24.43		UHOR_06727	23.2		5165	jgi|Ustma1|5165|UM05165	74.1	GH4	maltose-6-phosphate glucosidase (EC 3.2.1.122); &alpha;-glucosidase (EC 3.2.1.20); &alpha;-galactosidase (EC 3.2.1.22); 6-phospho-&beta;-glucosidase (EC 3.2.1.86); &alpha;-glucuronidase (EC 3.2.1.139).	afm:AFUA_1G17200	K01932	E6.3.2.-	--	--	Unclassified; Metabolism; Others	5270.UM05165.1	COG1020	Non-ribosomal peptide synthetase modules and related proteins	Q	gi|343428817|emb|CBQ72362.1|	Ferrichrome siderophore peptide synthetase [Sporisorium reilianum SRZ2]	74.59	6	|GO:0000036; acyl carrier activity; Molecular Function|GO:0003824; catalytic activity; Molecular Function|GO:0008152; metabolic process; Biological Process|GO:0016874; ligase activity; Molecular Function|GO:0031177; phosphopantetheine binding; Molecular Function|GO:0048037; cofactor binding; Molecular Function	8	|IPR000873; AMP-dependent synthetase/ligase|IPR001242; Condensation domain|IPR006162; Phosphopantetheine attachment site|IPR006163; Phosphopantetheine-binding|IPR009081; Acyl carrier protein-like|IPR010071; Amino acid adenylation|IPR020806; Polyketide synthase, phosphopantetheine-binding|IPR020845; AMP-binding, conserved site
scaffold18	99656	T/A_2804.11_67_Hom	NON_SYNONYMOUS_CODING	g1919	18480708	18493625		scaffold18	PHI:12	HTS1	AAA33023	TX:5017	Cochliobolus carbonum	Loss of pathogenicity		UM01434	24.73	sr12503	24.43		UHOR_06727	23.2		5165	jgi|Ustma1|5165|UM05165	74.1	GH4	maltose-6-phosphate glucosidase (EC 3.2.1.122); &alpha;-glucosidase (EC 3.2.1.20); &alpha;-galactosidase (EC 3.2.1.22); 6-phospho-&beta;-glucosidase (EC 3.2.1.86); &alpha;-glucuronidase (EC 3.2.1.139).	afm:AFUA_1G17200	K01932	E6.3.2.-	--	--	Unclassified; Metabolism; Others	5270.UM05165.1	COG1020	Non-ribosomal peptide synthetase modules and related proteins	Q	gi|343428817|emb|CBQ72362.1|	Ferrichrome siderophore peptide synthetase [Sporisorium reilianum SRZ2]	74.59	6	|GO:0000036; acyl carrier activity; Molecular Function|GO:0003824; catalytic activity; Molecular Function|GO:0008152; metabolic process; Biological Process|GO:0016874; ligase activity; Molecular Function|GO:0031177; phosphopantetheine binding; Molecular Function|GO:0048037; cofactor binding; Molecular Function	8	|IPR000873; AMP-dependent synthetase/ligase|IPR001242; Condensation domain|IPR006162; Phosphopantetheine attachment site|IPR006163; Phosphopantetheine-binding|IPR009081; Acyl carrier protein-like|IPR010071; Amino acid adenylation|IPR020806; Polyketide synthase, phosphopantetheine-binding|IPR020845; AMP-binding, conserved site
scaffold18	106432	T/A_2890.71_73_Hom	NON_SYNONYMOUS_CODING	g1919	18480708	18493625		scaffold18	PHI:12	HTS1	AAA33023	TX:5017	Cochliobolus carbonum	Loss of pathogenicity		UM01434	24.73	sr12503	24.43		UHOR_06727	23.2		5165	jgi|Ustma1|5165|UM05165	74.1	GH4	maltose-6-phosphate glucosidase (EC 3.2.1.122); &alpha;-glucosidase (EC 3.2.1.20); &alpha;-galactosidase (EC 3.2.1.22); 6-phospho-&beta;-glucosidase (EC 3.2.1.86); &alpha;-glucuronidase (EC 3.2.1.139).	afm:AFUA_1G17200	K01932	E6.3.2.-	--	--	Unclassified; Metabolism; Others	5270.UM05165.1	COG1020	Non-ribosomal peptide synthetase modules and related proteins	Q	gi|343428817|emb|CBQ72362.1|	Ferrichrome siderophore peptide synthetase [Sporisorium reilianum SRZ2]	74.59	6	|GO:0000036; acyl carrier activity; Molecular Function|GO:0003824; catalytic activity; Molecular Function|GO:0008152; metabolic process; Biological Process|GO:0016874; ligase activity; Molecular Function|GO:0031177; phosphopantetheine binding; Molecular Function|GO:0048037; cofactor binding; Molecular Function	8	|IPR000873; AMP-dependent synthetase/ligase|IPR001242; Condensation domain|IPR006162; Phosphopantetheine attachment site|IPR006163; Phosphopantetheine-binding|IPR009081; Acyl carrier protein-like|IPR010071; Amino acid adenylation|IPR020806; Polyketide synthase, phosphopantetheine-binding|IPR020845; AMP-binding, conserved site
scaffold18	116065	A/G_2980.02_72_Hom	NON_SYNONYMOUS_CODING	g1920	18473056	18475051		scaffold18	PHI:486	SIDA	AAX40989	TX:5085	Aspergillus fumigatus	Loss of pathogenicity		UM05164	74.33	sr13069	77.4		UHOR_03114	78.74		5164	jgi|Ustma1|5164|UM05164	74.33			nfi:NFIA_083410	K10531	pvdA	L-ornithine N5-oxygenase	1.13.12.-	Unclassified; Metabolism; Biosynthesis and biodegradation of secondary metabolites	5270.UM05164.1	fuNOG06724	L-Ornithine protein	P	gi|119370529|sp|P56584.2|SID1_USTMA	RecName: Full=L-ornithine 5-monooxygenase; AltName: Full=L-ornithine N(5)-oxygenase	74.69
scaffold2	34453	A/T_2788.34_69_Hom	NON_SYNONYMOUS_CODING	g1990	11846242	11850746		scaffold2	PHI:1018	ABC3	AAZ81480	TX:148305	Magnaporthe grisea	Loss of pathogenicity		UM06461	71.48	sr12998	26.59		UHOR_08542	32.2		6461	jgi|Ustma1|6461|UM06461	71.48	GT4	sucrose synthase (EC 2.4.1.13); sucrose-phosphate synthase (EC 2.4.1.14); &alpha;-glucosyltransferase (EC 2.4.1.52); lipopolysaccharide N-acetylglucosaminyltransferase (EC 2.4.1.56); GDP-Man &alpha;-mannosyltransferase (EC 2.4.1.-); 1,2-diacylglycerol 3-glucosyltransferase (EC 2.4.1.157); diglucosyl diacylglycerol synthase (EC 2.4.1.208); digalactosyldiacylglycerol synthase (EC 2.4.1.141); trehal…	uma:UM06009.1	K05658	ABCB1	ATP-binding cassette, subfamily B (MDR/TAP), member 1	--	Environmental Information Processing; Membrane Transport; Transporters [BR:ko02000] Environmental Information Processing; Membrane Transport; ABC transporters [PATH:ko02010] Environmental Information Processing; Signaling Molecules and Interaction; Cellular antigens [BR:ko04090]	5270.UM06461.1	COG1132	ABC-type multidrug transport system, ATPase and permease components	V	gi|71024757|ref|XP_762608.1|	hypothetical protein UM06461.1 [Ustilago maydis 521]	73.25	8	|GO:0000166; nucleotide binding; Molecular Function|GO:0005524; ATP binding; Molecular Function|GO:0006810; transport; Biological Process|GO:0016021; integral to membrane; Cellular Component|GO:0016887; ATPase activity; Molecular Function|GO:0017111; nucleoside-triphosphatase activity; Molecular Function|GO:0042626; ATPase activity, coupled to transmembrane movement of substances; Molecular Funct…	6	|IPR001140; ABC transporter, transmembrane domain|IPR003439; ABC transporter-like|IPR003593; ATPase, AAA+ type, core|IPR011527; ABC transporter, transmembrane domain, type 1|IPR017871; ABC transporter, conserved site|IPR017940; ABC transporter integral membrane type 1
scaffold2	32293	C/A_3467.74_85_Hom	NON_SYNONYMOUS_CODING	g1990	11846242	11850746		scaffold2	PHI:1018	ABC3	AAZ81480	TX:148305	Magnaporthe grisea	Loss of pathogenicity		UM06461	71.48	sr12998	26.59		UHOR_08542	32.2		6461	jgi|Ustma1|6461|UM06461	71.48	GT4	sucrose synthase (EC 2.4.1.13); sucrose-phosphate synthase (EC 2.4.1.14); &alpha;-glucosyltransferase (EC 2.4.1.52); lipopolysaccharide N-acetylglucosaminyltransferase (EC 2.4.1.56); GDP-Man &alpha;-mannosyltransferase (EC 2.4.1.-); 1,2-diacylglycerol 3-glucosyltransferase (EC 2.4.1.157); diglucosyl diacylglycerol synthase (EC 2.4.1.208); digalactosyldiacylglycerol synthase (EC 2.4.1.141); trehal…	uma:UM06009.1	K05658	ABCB1	ATP-binding cassette, subfamily B (MDR/TAP), member 1	--	Environmental Information Processing; Membrane Transport; Transporters [BR:ko02000] Environmental Information Processing; Membrane Transport; ABC transporters [PATH:ko02010] Environmental Information Processing; Signaling Molecules and Interaction; Cellular antigens [BR:ko04090]	5270.UM06461.1	COG1132	ABC-type multidrug transport system, ATPase and permease components	V	gi|71024757|ref|XP_762608.1|	hypothetical protein UM06461.1 [Ustilago maydis 521]	73.25	8	|GO:0000166; nucleotide binding; Molecular Function|GO:0005524; ATP binding; Molecular Function|GO:0006810; transport; Biological Process|GO:0016021; integral to membrane; Cellular Component|GO:0016887; ATPase activity; Molecular Function|GO:0017111; nucleoside-triphosphatase activity; Molecular Function|GO:0042626; ATPase activity, coupled to transmembrane movement of substances; Molecular Funct…	6	|IPR001140; ABC transporter, transmembrane domain|IPR003439; ABC transporter-like|IPR003593; ATPase, AAA+ type, core|IPR011527; ABC transporter, transmembrane domain, type 1|IPR017871; ABC transporter, conserved site|IPR017940; ABC transporter integral membrane type 1
scaffold2	34424	G/T_3079.55_77_Hom	NON_SYNONYMOUS_CODING	g1990	11846242	11850746		scaffold2	PHI:1018	ABC3	AAZ81480	TX:148305	Magnaporthe grisea	Loss of pathogenicity		UM06461	71.48	sr12998	26.59		UHOR_08542	32.2		6461	jgi|Ustma1|6461|UM06461	71.48	GT4	sucrose synthase (EC 2.4.1.13); sucrose-phosphate synthase (EC 2.4.1.14); &alpha;-glucosyltransferase (EC 2.4.1.52); lipopolysaccharide N-acetylglucosaminyltransferase (EC 2.4.1.56); GDP-Man &alpha;-mannosyltransferase (EC 2.4.1.-); 1,2-diacylglycerol 3-glucosyltransferase (EC 2.4.1.157); diglucosyl diacylglycerol synthase (EC 2.4.1.208); digalactosyldiacylglycerol synthase (EC 2.4.1.141); trehal…	uma:UM06009.1	K05658	ABCB1	ATP-binding cassette, subfamily B (MDR/TAP), member 1	--	Environmental Information Processing; Membrane Transport; Transporters [BR:ko02000] Environmental Information Processing; Membrane Transport; ABC transporters [PATH:ko02010] Environmental Information Processing; Signaling Molecules and Interaction; Cellular antigens [BR:ko04090]	5270.UM06461.1	COG1132	ABC-type multidrug transport system, ATPase and permease components	V	gi|71024757|ref|XP_762608.1|	hypothetical protein UM06461.1 [Ustilago maydis 521]	73.25	8	|GO:0000166; nucleotide binding; Molecular Function|GO:0005524; ATP binding; Molecular Function|GO:0006810; transport; Biological Process|GO:0016021; integral to membrane; Cellular Component|GO:0016887; ATPase activity; Molecular Function|GO:0017111; nucleoside-triphosphatase activity; Molecular Function|GO:0042626; ATPase activity, coupled to transmembrane movement of substances; Molecular Funct…	6	|IPR001140; ABC transporter, transmembrane domain|IPR003439; ABC transporter-like|IPR003593; ATPase, AAA+ type, core|IPR011527; ABC transporter, transmembrane domain, type 1|IPR017871; ABC transporter, conserved site|IPR017940; ABC transporter integral membrane type 1
scaffold2	34027	T/C_3065.24_80_Hom	NON_SYNONYMOUS_CODING	g1990	11846242	11850746		scaffold2	PHI:1018	ABC3	AAZ81480	TX:148305	Magnaporthe grisea	Loss of pathogenicity		UM06461	71.48	sr12998	26.59		UHOR_08542	32.2		6461	jgi|Ustma1|6461|UM06461	71.48	GT4	sucrose synthase (EC 2.4.1.13); sucrose-phosphate synthase (EC 2.4.1.14); &alpha;-glucosyltransferase (EC 2.4.1.52); lipopolysaccharide N-acetylglucosaminyltransferase (EC 2.4.1.56); GDP-Man &alpha;-mannosyltransferase (EC 2.4.1.-); 1,2-diacylglycerol 3-glucosyltransferase (EC 2.4.1.157); diglucosyl diacylglycerol synthase (EC 2.4.1.208); digalactosyldiacylglycerol synthase (EC 2.4.1.141); trehal…	uma:UM06009.1	K05658	ABCB1	ATP-binding cassette, subfamily B (MDR/TAP), member 1	--	Environmental Information Processing; Membrane Transport; Transporters [BR:ko02000] Environmental Information Processing; Membrane Transport; ABC transporters [PATH:ko02010] Environmental Information Processing; Signaling Molecules and Interaction; Cellular antigens [BR:ko04090]	5270.UM06461.1	COG1132	ABC-type multidrug transport system, ATPase and permease components	V	gi|71024757|ref|XP_762608.1|	hypothetical protein UM06461.1 [Ustilago maydis 521]	73.25	8	|GO:0000166; nucleotide binding; Molecular Function|GO:0005524; ATP binding; Molecular Function|GO:0006810; transport; Biological Process|GO:0016021; integral to membrane; Cellular Component|GO:0016887; ATPase activity; Molecular Function|GO:0017111; nucleoside-triphosphatase activity; Molecular Function|GO:0042626; ATPase activity, coupled to transmembrane movement of substances; Molecular Funct…	6	|IPR001140; ABC transporter, transmembrane domain|IPR003439; ABC transporter-like|IPR003593; ATPase, AAA+ type, core|IPR011527; ABC transporter, transmembrane domain, type 1|IPR017871; ABC transporter, conserved site|IPR017940; ABC transporter integral membrane type 1
scaffold2	255759	T/A_2479.94_59_Hom	NON_SYNONYMOUS_CODING	g2065	12069465	12072410		scaffold2	PHI:734	FOW2	BAE98264	TX:5507	Fusarium oxysporum	Loss of pathogenicity		UM03714	73.22	sr14661	72.61		UHOR_05672	73.16		3714	jgi|Ustma1|3714|UM03714	73.22			ani:AN4785.2	K09241	GAL4	transcriptional regulatory protein GAL4	--	Genetic Information Processing; Transcription; Transcription factors [BR:ko03000]	5270.UM03714.1	euNOG10037	Lactose regulatory protein	K	gi|343425493|emb|CBQ69028.1|	related to lactose regulatory protein [Sporisorium reilianum SRZ2]	73.67	6	|GO:0003677; DNA binding; Molecular Function|GO:0003700; sequence-specific DNA binding transcription factor activity; Molecular Function|GO:0005634; nucleus; Cellular Component|GO:0006350; transcription; Biological Process|GO:0006355; regulation of transcription, DNA-dependent; Biological Process|GO:0008270; zinc ion binding; Molecular Function	2	|IPR001138; Zn(2)-C6 fungal-type DNA-binding domain|IPR007219; Transcription factor, fungi
scaffold8	65347	G/A_2646.27_65_Hom	NON_SYNONYMOUS_CODING	g21	5746949	5749507		scaffold8	PHI:594	CrAT1 (related: PTH2)	AAB88887	TX:148305	Magnaporthe grisea	Loss of pathogenicity		UM01460	89.47	sr12523	89.45		UHOR_02178	87.62		1460	jgi|Ustma1|1460|UM01460	89.47			tml:GSTUM_00005870001	K00624	E2.3.1.7	carnitine O-acetyltransferase	2.3.1.7	Cellular Processes; Transport and Catabolism; Peroxisome [PATH:ko04146]	5270.UM01460.1	KOG3717	Carnitine O-acyltransferase CRAT	I	gi|343428137|emb|CBQ71667.1|	related to CAT2-Carnitine O-acetyltransferase [Sporisorium reilianum SRZ2]	91.36	1	|GO:0008415; acyltransferase activity; Molecular Function	1	|IPR000542; Acyltransferase ChoActase/COT/CPT
scaffold2	489629	T/C_2602.74_65_Hom	NON_SYNONYMOUS_CODING	g2143	12304091	12307370		scaffold2	PHI:394	CRK1	AAM21640	TX:5270	Ustilago maydis	Loss of pathogenicity		UM03796	90.09	sr14701	87.09		UHOR_05774	87.46		3796	jgi|Ustma1|3796|UM03796	90.09			uma:UM03796.1	K08832	STK23, SRPK3	serine/threonine kinase 23	2.7.11.1	Metabolism; Enzyme Families; Protein kinases [BR:ko01001]	5270.UM03796.1	COG0515	Serine/threonine protein kinase	RTKL	gi|71019425|ref|XP_759943.1|	hypothetical protein UM03796.1 [Ustilago maydis 521]	90.45	4	|GO:0004672; protein kinase activity; Molecular Function|GO:0004674; protein serine/threonine kinase activity; Molecular Function|GO:0005524; ATP binding; Molecular Function|GO:0006468; protein phosphorylation; Biological Process	7	|IPR000719; Protein kinase, catalytic domain|IPR002290; Serine/threonine-protein kinase domain|IPR008271; Serine/threonine-protein kinase, active site|IPR011009; Protein kinase-like domain|IPR017441; Protein kinase, ATP binding site|IPR017442; Serine/threonine-protein kinase-like domain|IPR020635; Tyrosine-protein kinase, catalytic domain
scaffold17	146676	G/C_2290.58_62_Hom	NON_SYNONYMOUS_CODING	g2259	14015992	14019228		scaffold17	PHI:1071	Gas1	CAF05793	TX:5270	Ustilago maydis	Loss of pathogenicity		UM04405	80.95	sr15293	82.11		UHOR_06883	80.75		4405	jgi|Ustma1|4405|UM04405	80.95	GH31	&alpha;-glucosidase (EC 3.2.1.20); &alpha;-1,3-glucosidase (EC 3.2.1.84); sucrase-isomaltase (EC 3.2.1.48) (EC 3.2.1.10); &alpha;-xylosidase (EC 3.2.1.-); &alpha;-glucan lyase (EC 4.2.2.13); isomaltosyltransferase (EC 2.4.1.-).	uma:UM04405.1	K05546	GANAB	alpha 1,3-glucosidase	3.2.1.84	Metabolism; Glycan Biosynthesis and Metabolism; N-Glycan biosynthesis [PATH:ko00510] Genetic Information Processing; Folding, Sorting and Degradation; Protein processing in endoplasmic reticulum [PATH:ko04141]	5270.UM04405.1	fuNOG05081	Alpha glucosidase	G	gi|343425690|emb|CBQ69224.1|	Alpha-glucosidase II precursor [Sporisorium reilianum SRZ2]	81.78	2	|GO:0004553; hydrolase activity, hydrolyzing O-glycosyl compounds; Molecular Function|GO:0005975; carbohydrate metabolic process; Biological Process	2	|IPR000322; Glycoside hydrolase, family 31|IPR017853; Glycoside hydrolase, catalytic core
scaffold17	145947	G/C_2472.8_68_Hom	NON_SYNONYMOUS_CODING	g2259	14015992	14019228		scaffold17	PHI:1071	Gas1	CAF05793	TX:5270	Ustilago maydis	Loss of pathogenicity		UM04405	80.95	sr15293	82.11		UHOR_06883	80.75		4405	jgi|Ustma1|4405|UM04405	80.95	GH31	&alpha;-glucosidase (EC 3.2.1.20); &alpha;-1,3-glucosidase (EC 3.2.1.84); sucrase-isomaltase (EC 3.2.1.48) (EC 3.2.1.10); &alpha;-xylosidase (EC 3.2.1.-); &alpha;-glucan lyase (EC 4.2.2.13); isomaltosyltransferase (EC 2.4.1.-).	uma:UM04405.1	K05546	GANAB	alpha 1,3-glucosidase	3.2.1.84	Metabolism; Glycan Biosynthesis and Metabolism; N-Glycan biosynthesis [PATH:ko00510] Genetic Information Processing; Folding, Sorting and Degradation; Protein processing in endoplasmic reticulum [PATH:ko04141]	5270.UM04405.1	fuNOG05081	Alpha glucosidase	G	gi|343425690|emb|CBQ69224.1|	Alpha-glucosidase II precursor [Sporisorium reilianum SRZ2]	81.78	2	|GO:0004553; hydrolase activity, hydrolyzing O-glycosyl compounds; Molecular Function|GO:0005975; carbohydrate metabolic process; Biological Process	2	|IPR000322; Glycoside hydrolase, family 31|IPR017853; Glycoside hydrolase, catalytic core
scaffold17	448360	A/G_3362.41_80_Hom	NON_SYNONYMOUS_CODING	g2349	13714441	13716778		scaffold17	PHI:204	CaCDC35	AAG18428	TX:5476	Candida albicans	Loss of pathogenicity		UM04320	78.01	sr15206	77.21		UHOR_06759	75.29		4320	jgi|Ustma1|4320|UM04320	78.01	GT31	N-acetyllactosaminide &beta;-1,3-N-acetylglucosaminyltransferase (EC 2.4.1.149); Glycoprotein-N-acetylgalactosamine 3-&beta;-galactosyltransferase (EC 2.4.1.122); fucose-specific &beta;-1,3-N-acetylglucosaminyltransferase (EC 2.4.1.-); globotriosylceramide &beta;-1,3-GalNAc transferase (EC 2.4.1.79); chondroitin synthase (&beta;-1,3-GlcUA and &beta;-1,4-GalNAc transferase (EC 2.4.1.175); chondroi…	uma:UM04320.1	K01090	E3.1.3.16	protein phosphatase	3.1.3.16	Unclassified; Metabolism; Others	5270.UM04320.1	fuNOG04538	Protein phosphatase	T	gi|343425601|emb|CBQ69135.1|	related to PTC3-ser/thr protein phosphatase PP2C [Sporisorium reilianum SRZ2]	80.6	4	|GO:0003824; catalytic activity; Molecular Function|GO:0004722; protein serine/threonine phosphatase activity; Molecular Function|GO:0006470; protein dephosphorylation; Biological Process|GO:0008287; protein serine/threonine phosphatase complex; Cellular Component	4	|IPR000222; Protein phosphatase 2C, manganese/magnesium aspartate binding site|IPR001932; Protein phosphatase 2C-like|IPR014045; Protein phosphatase 2C, N-terminal|IPR015655; Protein phosphatase 2C
scaffold23	106391	A/C_3079.76_74_Hom	NON_SYNONYMOUS_CODING	g2391	12704670	12709055		scaffold23	PHI:393	CpCOT1	CAH04535	TX:5111	Claviceps purpurea	Loss of pathogenicity		UM03901	63.65	sr14802	68.22		UHOR_05915	68.92		3901	jgi|Ustma1|3901|UM03901	63.65			tgu:100229794	K04514	ROCK	Rho-associated, coiled-coil containing protein kinase	2.7.11.1	Metabolism; Enzyme Families; Protein kinases [BR:ko01001] Environmental Information Processing; Signal Transduction; Wnt signaling pathway [PATH:ko04310] Environmental Information Processing; Signal Transduction; TGF-beta signaling pathway [PATH:ko04350] Cellular Processes; Cell Motility; Regulation of actin cytoskeleton [PATH:ko04810] Cellular Processes; Cell Communication; Focal adhesion [PATH:…	5270.UM03901.1	COG0515	Serine/threonine protein kinase	RTKL	gi|343424976|emb|CBQ68513.1|	related to Serine/threonine-protein kinase CBK1 [Sporisorium reilianum SRZ2]	68.35	4	|GO:0004672; protein kinase activity; Molecular Function|GO:0004674; protein serine/threonine kinase activity; Molecular Function|GO:0005524; ATP binding; Molecular Function|GO:0006468; protein phosphorylation; Biological Process	5	|IPR000719; Protein kinase, catalytic domain|IPR002290; Serine/threonine-protein kinase domain|IPR008271; Serine/threonine-protein kinase, active site|IPR011009; Protein kinase-like domain|IPR017442; Serine/threonine-protein kinase-like domain
scaffold23	106121	A/G_2601.63_66_Hom	NON_SYNONYMOUS_CODING	g2391	12704670	12709055		scaffold23	PHI:393	CpCOT1	CAH04535	TX:5111	Claviceps purpurea	Loss of pathogenicity		UM03901	63.65	sr14802	68.22		UHOR_05915	68.92		3901	jgi|Ustma1|3901|UM03901	63.65			tgu:100229794	K04514	ROCK	Rho-associated, coiled-coil containing protein kinase	2.7.11.1	Metabolism; Enzyme Families; Protein kinases [BR:ko01001] Environmental Information Processing; Signal Transduction; Wnt signaling pathway [PATH:ko04310] Environmental Information Processing; Signal Transduction; TGF-beta signaling pathway [PATH:ko04350] Cellular Processes; Cell Motility; Regulation of actin cytoskeleton [PATH:ko04810] Cellular Processes; Cell Communication; Focal adhesion [PATH:…	5270.UM03901.1	COG0515	Serine/threonine protein kinase	RTKL	gi|343424976|emb|CBQ68513.1|	related to Serine/threonine-protein kinase CBK1 [Sporisorium reilianum SRZ2]	68.35	4	|GO:0004672; protein kinase activity; Molecular Function|GO:0004674; protein serine/threonine kinase activity; Molecular Function|GO:0005524; ATP binding; Molecular Function|GO:0006468; protein phosphorylation; Biological Process	5	|IPR000719; Protein kinase, catalytic domain|IPR002290; Serine/threonine-protein kinase domain|IPR008271; Serine/threonine-protein kinase, active site|IPR011009; Protein kinase-like domain|IPR017442; Serine/threonine-protein kinase-like domain
scaffold23	241647	G/A_3010.93_77_Hom	NON_SYNONYMOUS_CODING	g2432	12840331	12842787		scaffold23	PHI:1018	ABC3	AAZ81480	TX:148305	Magnaporthe grisea	Loss of pathogenicity		UM03945	81	sr14849	80.27		UHOR_05975	79.76		3945	jgi|Ustma1|3945|UM03945	81			uma:UM01105.1	K05676	ABCD2, ALDL1	ATP-binding cassette, subfamily D (ALD), member 2	--	Environmental Information Processing; Membrane Transport; Transporters [BR:ko02000] Environmental Information Processing; Membrane Transport; ABC transporters [PATH:ko02010] Cellular Processes; Transport and Catabolism; Peroxisome [PATH:ko04146]	5270.UM03945.1	fuNOG05570	ABC transporter protein	I	gi|71019723|ref|XP_760092.1|	hypothetical protein UM03945.1 [Ustilago maydis 521]	81	9	|GO:0000166; nucleotide binding; Molecular Function|GO:0005524; ATP binding; Molecular Function|GO:0006810; transport; Biological Process|GO:0016020; membrane; Cellular Component|GO:0016021; integral to membrane; Cellular Component|GO:0016887; ATPase activity; Molecular Function|GO:0017111; nucleoside-triphosphatase activity; Molecular Function|GO:0042626; ATPase activity, coupled to transmembran…	6	|IPR003439; ABC transporter-like|IPR003593; ATPase, AAA+ type, core|IPR010509; ABC transporter, N-terminal|IPR011527; ABC transporter, transmembrane domain, type 1|IPR017871; ABC transporter, conserved site|IPR017940; ABC transporter integral membrane type 1
scaffold23	241215	T/A_2292.82_60_Hom	NON_SYNONYMOUS_CODING	g2432	12840331	12842787		scaffold23	PHI:1018	ABC3	AAZ81480	TX:148305	Magnaporthe grisea	Loss of pathogenicity		UM03945	81	sr14849	80.27		UHOR_05975	79.76		3945	jgi|Ustma1|3945|UM03945	81			uma:UM01105.1	K05676	ABCD2, ALDL1	ATP-binding cassette, subfamily D (ALD), member 2	--	Environmental Information Processing; Membrane Transport; Transporters [BR:ko02000] Environmental Information Processing; Membrane Transport; ABC transporters [PATH:ko02010] Cellular Processes; Transport and Catabolism; Peroxisome [PATH:ko04146]	5270.UM03945.1	fuNOG05570	ABC transporter protein	I	gi|71019723|ref|XP_760092.1|	hypothetical protein UM03945.1 [Ustilago maydis 521]	81	9	|GO:0000166; nucleotide binding; Molecular Function|GO:0005524; ATP binding; Molecular Function|GO:0006810; transport; Biological Process|GO:0016020; membrane; Cellular Component|GO:0016021; integral to membrane; Cellular Component|GO:0016887; ATPase activity; Molecular Function|GO:0017111; nucleoside-triphosphatase activity; Molecular Function|GO:0042626; ATPase activity, coupled to transmembran…	6	|IPR003439; ABC transporter-like|IPR003593; ATPase, AAA+ type, core|IPR010509; ABC transporter, N-terminal|IPR011527; ABC transporter, transmembrane domain, type 1|IPR017871; ABC transporter, conserved site|IPR017940; ABC transporter integral membrane type 1
scaffold3	24747	A/G_2805.88_69_Hom	NON_SYNONYMOUS_CODING	g2443	672496	677337		scaffold3	PHI:189	SSK1	AAD55813	TX:5476	Candida albicans	Loss of pathogenicity		UM00239	57.09	sr11590	60.44		UHOR_00375	56.45		239	jgi|Ustma1|239|UM00239	57.09			uma:UM00239.1	K11233	SSK1	osomolarity two-component system, response regulator SSK1	--	Environmental Information Processing; Signal Transduction; Two-component system [BR:ko02022] Environmental Information Processing; Signal Transduction; MAPK signaling pathway - yeast [PATH:ko04011]	5270.UM00239.1	COG0784	FOG: CheY-like receiver	T	gi|323507769|emb|CBQ67640.1|	related to SSK1-two-component signal transducer [Sporisorium reilianum SRZ2]	59.05	3	|GO:0000156; two-component response regulator activity; Molecular Function|GO:0000160; two-component signal transduction system (phosphorelay); Biological Process|GO:0006355; regulation of transcription, DNA-dependent; Biological Process	2	|IPR001789; Signal transduction response regulator, receiver domain|IPR011006; CheY-like superfamily
scaffold3	22316	C/G_2639.66_69_Hom	NON_SYNONYMOUS_CODING	g2443	672496	677337		scaffold3	PHI:189	SSK1	AAD55813	TX:5476	Candida albicans	Loss of pathogenicity		UM00239	57.09	sr11590	60.44		UHOR_00375	56.45		239	jgi|Ustma1|239|UM00239	57.09			uma:UM00239.1	K11233	SSK1	osomolarity two-component system, response regulator SSK1	--	Environmental Information Processing; Signal Transduction; Two-component system [BR:ko02022] Environmental Information Processing; Signal Transduction; MAPK signaling pathway - yeast [PATH:ko04011]	5270.UM00239.1	COG0784	FOG: CheY-like receiver	T	gi|323507769|emb|CBQ67640.1|	related to SSK1-two-component signal transducer [Sporisorium reilianum SRZ2]	59.05	3	|GO:0000156; two-component response regulator activity; Molecular Function|GO:0000160; two-component signal transduction system (phosphorelay); Biological Process|GO:0006355; regulation of transcription, DNA-dependent; Biological Process	2	|IPR001789; Signal transduction response regulator, receiver domain|IPR011006; CheY-like superfamily
scaffold3	24225	C/T_4126.07_103_Hom	NON_SYNONYMOUS_CODING	g2443	672496	677337		scaffold3	PHI:189	SSK1	AAD55813	TX:5476	Candida albicans	Loss of pathogenicity		UM00239	57.09	sr11590	60.44		UHOR_00375	56.45		239	jgi|Ustma1|239|UM00239	57.09			uma:UM00239.1	K11233	SSK1	osomolarity two-component system, response regulator SSK1	--	Environmental Information Processing; Signal Transduction; Two-component system [BR:ko02022] Environmental Information Processing; Signal Transduction; MAPK signaling pathway - yeast [PATH:ko04011]	5270.UM00239.1	COG0784	FOG: CheY-like receiver	T	gi|323507769|emb|CBQ67640.1|	related to SSK1-two-component signal transducer [Sporisorium reilianum SRZ2]	59.05	3	|GO:0000156; two-component response regulator activity; Molecular Function|GO:0000160; two-component signal transduction system (phosphorelay); Biological Process|GO:0006355; regulation of transcription, DNA-dependent; Biological Process	2	|IPR001789; Signal transduction response regulator, receiver domain|IPR011006; CheY-like superfamily
scaffold3	22505	G/A_2022.78_54_Hom	NON_SYNONYMOUS_CODING	g2443	672496	677337		scaffold3	PHI:189	SSK1	AAD55813	TX:5476	Candida albicans	Loss of pathogenicity		UM00239	57.09	sr11590	60.44		UHOR_00375	56.45		239	jgi|Ustma1|239|UM00239	57.09			uma:UM00239.1	K11233	SSK1	osomolarity two-component system, response regulator SSK1	--	Environmental Information Processing; Signal Transduction; Two-component system [BR:ko02022] Environmental Information Processing; Signal Transduction; MAPK signaling pathway - yeast [PATH:ko04011]	5270.UM00239.1	COG0784	FOG: CheY-like receiver	T	gi|323507769|emb|CBQ67640.1|	related to SSK1-two-component signal transducer [Sporisorium reilianum SRZ2]	59.05	3	|GO:0000156; two-component response regulator activity; Molecular Function|GO:0000160; two-component signal transduction system (phosphorelay); Biological Process|GO:0006355; regulation of transcription, DNA-dependent; Biological Process	2	|IPR001789; Signal transduction response regulator, receiver domain|IPR011006; CheY-like superfamily
scaffold3	23996	G/A_3356.1_81_Hom	NON_SYNONYMOUS_CODING	g2443	672496	677337		scaffold3	PHI:189	SSK1	AAD55813	TX:5476	Candida albicans	Loss of pathogenicity		UM00239	57.09	sr11590	60.44		UHOR_00375	56.45		239	jgi|Ustma1|239|UM00239	57.09			uma:UM00239.1	K11233	SSK1	osomolarity two-component system, response regulator SSK1	--	Environmental Information Processing; Signal Transduction; Two-component system [BR:ko02022] Environmental Information Processing; Signal Transduction; MAPK signaling pathway - yeast [PATH:ko04011]	5270.UM00239.1	COG0784	FOG: CheY-like receiver	T	gi|323507769|emb|CBQ67640.1|	related to SSK1-two-component signal transducer [Sporisorium reilianum SRZ2]	59.05	3	|GO:0000156; two-component response regulator activity; Molecular Function|GO:0000160; two-component signal transduction system (phosphorelay); Biological Process|GO:0006355; regulation of transcription, DNA-dependent; Biological Process	2	|IPR001789; Signal transduction response regulator, receiver domain|IPR011006; CheY-like superfamily
scaffold3	24956	T/A_2367.98_59_Hom	NON_SYNONYMOUS_CODING	g2443	672496	677337		scaffold3	PHI:189	SSK1	AAD55813	TX:5476	Candida albicans	Loss of pathogenicity		UM00239	57.09	sr11590	60.44		UHOR_00375	56.45		239	jgi|Ustma1|239|UM00239	57.09			uma:UM00239.1	K11233	SSK1	osomolarity two-component system, response regulator SSK1	--	Environmental Information Processing; Signal Transduction; Two-component system [BR:ko02022] Environmental Information Processing; Signal Transduction; MAPK signaling pathway - yeast [PATH:ko04011]	5270.UM00239.1	COG0784	FOG: CheY-like receiver	T	gi|323507769|emb|CBQ67640.1|	related to SSK1-two-component signal transducer [Sporisorium reilianum SRZ2]	59.05	3	|GO:0000156; two-component response regulator activity; Molecular Function|GO:0000160; two-component signal transduction system (phosphorelay); Biological Process|GO:0006355; regulation of transcription, DNA-dependent; Biological Process	2	|IPR001789; Signal transduction response regulator, receiver domain|IPR011006; CheY-like superfamily
scaffold3	24111	T/C_2792.95_70_Hom	NON_SYNONYMOUS_CODING	g2443	672496	677337		scaffold3	PHI:189	SSK1	AAD55813	TX:5476	Candida albicans	Loss of pathogenicity		UM00239	57.09	sr11590	60.44		UHOR_00375	56.45		239	jgi|Ustma1|239|UM00239	57.09			uma:UM00239.1	K11233	SSK1	osomolarity two-component system, response regulator SSK1	--	Environmental Information Processing; Signal Transduction; Two-component system [BR:ko02022] Environmental Information Processing; Signal Transduction; MAPK signaling pathway - yeast [PATH:ko04011]	5270.UM00239.1	COG0784	FOG: CheY-like receiver	T	gi|323507769|emb|CBQ67640.1|	related to SSK1-two-component signal transducer [Sporisorium reilianum SRZ2]	59.05	3	|GO:0000156; two-component response regulator activity; Molecular Function|GO:0000160; two-component signal transduction system (phosphorelay); Biological Process|GO:0006355; regulation of transcription, DNA-dependent; Biological Process	2	|IPR001789; Signal transduction response regulator, receiver domain|IPR011006; CheY-like superfamily
scaffold3	62542	C/G_3656.43_87_Hom	NON_SYNONYMOUS_CODING	g2454	635193	638441		scaffold3	PHI:244	CLAP1	AAN62846	TX:290576	Colletotrichum lindemuthianum	Loss of pathogenicity		UM00227	81.84	sr11579	82.43		UHOR_08984	30.9		227	jgi|Ustma1|227|UM00227	81.84			uma:UM00227.1	K01533	E3.6.3.4, ATP7, copA	Cu2+-exporting ATPase	3.6.3.4	Unclassified; Metabolism; Energy metabolism	5270.UM00227.1	fuNOG05708	Involved in copper transport and in the regulation of cellular copper level. Retrieves copper from the metallochaperone atx1 and incorporates it into trans-Golgi protein	P	gi|323507758|emb|CBQ67629.1|	probable CCC2-P-type ATPase, Cu(2+)-transporting ATPase [Sporisorium reilianum SRZ2]	82.62	12	|GO:0003824; catalytic activity; Molecular Function|GO:0004008; copper-exporting ATPase activity; Molecular Function|GO:0005524; ATP binding; Molecular Function|GO:0006754; ATP biosynthetic process; Biological Process|GO:0008152; metabolic process; Biological Process|GO:0015662; ATPase activity, coupled to transmembrane movement of ions, phosphorylative mechanism; Molecular Function|GO:0016020; m…	11	|IPR001757; ATPase, P-type, K/Mg/Cd/Cu/Zn/Na/Ca/Na/H-transporter|IPR005834; Haloacid dehalogenase-like hydrolase|IPR006121; Heavy metal transport/detoxification protein|IPR006403; ATPase, P type, cation/copper-transporter|IPR006416; ATPase, P-type, heavy metal translocating|IPR008250; ATPase, P-type, ATPase-associated domain|IPR017969; Heavy-metal-associated, conserved site|IPR018303; ATPase, P-t…
scaffold3	61007	G/C_3152.36_75_Hom	NON_SYNONYMOUS_CODING	g2454	635193	638441		scaffold3	PHI:244	CLAP1	AAN62846	TX:290576	Colletotrichum lindemuthianum	Loss of pathogenicity		UM00227	81.84	sr11579	82.43		UHOR_08984	30.9		227	jgi|Ustma1|227|UM00227	81.84			uma:UM00227.1	K01533	E3.6.3.4, ATP7, copA	Cu2+-exporting ATPase	3.6.3.4	Unclassified; Metabolism; Energy metabolism	5270.UM00227.1	fuNOG05708	Involved in copper transport and in the regulation of cellular copper level. Retrieves copper from the metallochaperone atx1 and incorporates it into trans-Golgi protein	P	gi|323507758|emb|CBQ67629.1|	probable CCC2-P-type ATPase, Cu(2+)-transporting ATPase [Sporisorium reilianum SRZ2]	82.62	12	|GO:0003824; catalytic activity; Molecular Function|GO:0004008; copper-exporting ATPase activity; Molecular Function|GO:0005524; ATP binding; Molecular Function|GO:0006754; ATP biosynthetic process; Biological Process|GO:0008152; metabolic process; Biological Process|GO:0015662; ATPase activity, coupled to transmembrane movement of ions, phosphorylative mechanism; Molecular Function|GO:0016020; m…	11	|IPR001757; ATPase, P-type, K/Mg/Cd/Cu/Zn/Na/Ca/Na/H-transporter|IPR005834; Haloacid dehalogenase-like hydrolase|IPR006121; Heavy metal transport/detoxification protein|IPR006403; ATPase, P type, cation/copper-transporter|IPR006416; ATPase, P-type, heavy metal translocating|IPR008250; ATPase, P-type, ATPase-associated domain|IPR017969; Heavy-metal-associated, conserved site|IPR018303; ATPase, P-t…
scaffold3	80414	A/G_1226.23_35_Hom	NON_SYNONYMOUS_CODING	g2461	616726	618621		scaffold3	PHI:311	MGB1	BAC01165	TX:148305	Magnaporthe grisea	Loss of pathogenicity		UM00218	79.54	sr11567	80.03		UHOR_00345	74.59		218	jgi|Ustma1|218|UM00218	79.54			ava:Ava_2851	K00908	E2.7.11.17	Ca2+/calmodulin-dependent protein kinase	2.7.11.17	Metabolism; Enzyme Families; Protein kinases [BR:ko01001]	5270.UM00218.1	fuNOG05613	Polyadenylation protein	A	gi|323507746|emb|CBQ67617.1|	related to PFS2-polyadenylation factor I subunit 2 [Sporisorium reilianum SRZ2]	80.03	1	|GO:0005515; protein binding; Molecular Function	7	|IPR001680; WD40 repeat|IPR011046; WD40 repeat-like-containing domain|IPR015943; WD40/YVTN repeat-like-containing domain|IPR017986; WD40-repeat-containing domain|IPR019781; WD40 repeat, subgroup|IPR019782; WD40 repeat 2|IPR020472; G-protein beta WD-40 repeat
scaffold6	331732	A/G_2582.55_71_Hom	NON_SYNONYMOUS_CODING	g252	10481941	10485622		scaffold6	PHI:187	RUM1	AAG02418	TX:5270	Ustilago maydis	Loss of pathogenicity		UM03302	71.79	sr14302	72.75		UHOR_05140	72.53		3302	jgi|Ustma1|3302|UM03302	71.79			uma:UM03302.1	K00653	E2.3.1.48	histone acetyltransferase	2.3.1.48	Unclassified; Metabolism; Others	5270.UM03302.1	KOG2747	Histone acetyltransferase (MYST family)	B	gi|319411664|emb|CBQ73708.1|	related to histone acetyltransferase 3 (myst) [Sporisorium reilianum SRZ2]	72.23	5	|GO:0005515; protein binding; Molecular Function|GO:0005634; nucleus; Cellular Component|GO:0008270; zinc ion binding; Molecular Function|GO:0016747; transferase activity, transferring acyl groups other than amino-acyl groups; Molecular Function|GO:0045449; regulation of transcription; Biological Process	8	|IPR001841; Zinc finger, RING-type|IPR001965; Zinc finger, PHD-type|IPR002717; MOZ/SAS-like protein|IPR011011; Zinc finger, FYVE/PHD-type|IPR013083; Zinc finger, RING/FYVE/PHD-type|IPR016181; Acyl-CoA N-acyltransferase|IPR019786; Zinc finger, PHD-type, conserved site|IPR019787; Zinc finger, PHD-finger
scaffold6	331757	C/T_2802.27_77_Hom	NON_SYNONYMOUS_CODING	g252	10481941	10485622		scaffold6	PHI:187	RUM1	AAG02418	TX:5270	Ustilago maydis	Loss of pathogenicity		UM03302	71.79	sr14302	72.75		UHOR_05140	72.53		3302	jgi|Ustma1|3302|UM03302	71.79			uma:UM03302.1	K00653	E2.3.1.48	histone acetyltransferase	2.3.1.48	Unclassified; Metabolism; Others	5270.UM03302.1	KOG2747	Histone acetyltransferase (MYST family)	B	gi|319411664|emb|CBQ73708.1|	related to histone acetyltransferase 3 (myst) [Sporisorium reilianum SRZ2]	72.23	5	|GO:0005515; protein binding; Molecular Function|GO:0005634; nucleus; Cellular Component|GO:0008270; zinc ion binding; Molecular Function|GO:0016747; transferase activity, transferring acyl groups other than amino-acyl groups; Molecular Function|GO:0045449; regulation of transcription; Biological Process	8	|IPR001841; Zinc finger, RING-type|IPR001965; Zinc finger, PHD-type|IPR002717; MOZ/SAS-like protein|IPR011011; Zinc finger, FYVE/PHD-type|IPR013083; Zinc finger, RING/FYVE/PHD-type|IPR016181; Acyl-CoA N-acyltransferase|IPR019786; Zinc finger, PHD-type, conserved site|IPR019787; Zinc finger, PHD-finger
scaffold22	388166	A/G_3197.79_76_Hom	NON_SYNONYMOUS_CODING	g2830	2567825	2570155		scaffold22	PHI:1018	ABC3	AAZ81480	TX:148305	Magnaporthe grisea	Loss of pathogenicity		UM00597	84.33	sr11875	84.94		UHOR_00929	86.73		597	jgi|Ustma1|597|UM00597	84.33	GT4	sucrose synthase (EC 2.4.1.13); sucrose-phosphate synthase (EC 2.4.1.14); &alpha;-glucosyltransferase (EC 2.4.1.52); lipopolysaccharide N-acetylglucosaminyltransferase (EC 2.4.1.56); GDP-Man &alpha;-mannosyltransferase (EC 2.4.1.-); 1,2-diacylglycerol 3-glucosyltransferase (EC 2.4.1.157); diglucosyl diacylglycerol synthase (EC 2.4.1.208); digalactosyldiacylglycerol synthase (EC 2.4.1.141); trehal…	uma:UM00597.1	K05663	ABC.ATM	mitochondrial ABC transporter ATM	--	Environmental Information Processing; Membrane Transport; Transporters [BR:ko02000] Environmental Information Processing; Membrane Transport; ABC transporters [PATH:ko02010]	5270.UM00597.1	fuNOG05804	Iron-Sulfur protein	U	gi|323508138|emb|CBQ68009.1|	probable ATP-binding cassette transporter protein, mitochondrial [Sporisorium reilianum SRZ2]	84.94	8	|GO:0000166; nucleotide binding; Molecular Function|GO:0005524; ATP binding; Molecular Function|GO:0006810; transport; Biological Process|GO:0016021; integral to membrane; Cellular Component|GO:0016887; ATPase activity; Molecular Function|GO:0017111; nucleoside-triphosphatase activity; Molecular Function|GO:0042626; ATPase activity, coupled to transmembrane movement of substances; Molecular Funct…	6	|IPR001140; ABC transporter, transmembrane domain|IPR003439; ABC transporter-like|IPR003593; ATPase, AAA+ type, core|IPR011527; ABC transporter, transmembrane domain, type 1|IPR017871; ABC transporter, conserved site|IPR017940; ABC transporter integral membrane type 1
scaffold22	389001	A/G_3297.2_78_Hom	NON_SYNONYMOUS_CODING	g2830	2567825	2570155		scaffold22	PHI:1018	ABC3	AAZ81480	TX:148305	Magnaporthe grisea	Loss of pathogenicity		UM00597	84.33	sr11875	84.94		UHOR_00929	86.73		597	jgi|Ustma1|597|UM00597	84.33	GT4	sucrose synthase (EC 2.4.1.13); sucrose-phosphate synthase (EC 2.4.1.14); &alpha;-glucosyltransferase (EC 2.4.1.52); lipopolysaccharide N-acetylglucosaminyltransferase (EC 2.4.1.56); GDP-Man &alpha;-mannosyltransferase (EC 2.4.1.-); 1,2-diacylglycerol 3-glucosyltransferase (EC 2.4.1.157); diglucosyl diacylglycerol synthase (EC 2.4.1.208); digalactosyldiacylglycerol synthase (EC 2.4.1.141); trehal…	uma:UM00597.1	K05663	ABC.ATM	mitochondrial ABC transporter ATM	--	Environmental Information Processing; Membrane Transport; Transporters [BR:ko02000] Environmental Information Processing; Membrane Transport; ABC transporters [PATH:ko02010]	5270.UM00597.1	fuNOG05804	Iron-Sulfur protein	U	gi|323508138|emb|CBQ68009.1|	probable ATP-binding cassette transporter protein, mitochondrial [Sporisorium reilianum SRZ2]	84.94	8	|GO:0000166; nucleotide binding; Molecular Function|GO:0005524; ATP binding; Molecular Function|GO:0006810; transport; Biological Process|GO:0016021; integral to membrane; Cellular Component|GO:0016887; ATPase activity; Molecular Function|GO:0017111; nucleoside-triphosphatase activity; Molecular Function|GO:0042626; ATPase activity, coupled to transmembrane movement of substances; Molecular Funct…	6	|IPR001140; ABC transporter, transmembrane domain|IPR003439; ABC transporter-like|IPR003593; ATPase, AAA+ type, core|IPR011527; ABC transporter, transmembrane domain, type 1|IPR017871; ABC transporter, conserved site|IPR017940; ABC transporter integral membrane type 1
scaffold22	388354	C/G_2909.91_70_Hom	NON_SYNONYMOUS_CODING	g2830	2567825	2570155		scaffold22	PHI:1018	ABC3	AAZ81480	TX:148305	Magnaporthe grisea	Loss of pathogenicity		UM00597	84.33	sr11875	84.94		UHOR_00929	86.73		597	jgi|Ustma1|597|UM00597	84.33	GT4	sucrose synthase (EC 2.4.1.13); sucrose-phosphate synthase (EC 2.4.1.14); &alpha;-glucosyltransferase (EC 2.4.1.52); lipopolysaccharide N-acetylglucosaminyltransferase (EC 2.4.1.56); GDP-Man &alpha;-mannosyltransferase (EC 2.4.1.-); 1,2-diacylglycerol 3-glucosyltransferase (EC 2.4.1.157); diglucosyl diacylglycerol synthase (EC 2.4.1.208); digalactosyldiacylglycerol synthase (EC 2.4.1.141); trehal…	uma:UM00597.1	K05663	ABC.ATM	mitochondrial ABC transporter ATM	--	Environmental Information Processing; Membrane Transport; Transporters [BR:ko02000] Environmental Information Processing; Membrane Transport; ABC transporters [PATH:ko02010]	5270.UM00597.1	fuNOG05804	Iron-Sulfur protein	U	gi|323508138|emb|CBQ68009.1|	probable ATP-binding cassette transporter protein, mitochondrial [Sporisorium reilianum SRZ2]	84.94	8	|GO:0000166; nucleotide binding; Molecular Function|GO:0005524; ATP binding; Molecular Function|GO:0006810; transport; Biological Process|GO:0016021; integral to membrane; Cellular Component|GO:0016887; ATPase activity; Molecular Function|GO:0017111; nucleoside-triphosphatase activity; Molecular Function|GO:0042626; ATPase activity, coupled to transmembrane movement of substances; Molecular Funct…	6	|IPR001140; ABC transporter, transmembrane domain|IPR003439; ABC transporter-like|IPR003593; ATPase, AAA+ type, core|IPR011527; ABC transporter, transmembrane domain, type 1|IPR017871; ABC transporter, conserved site|IPR017940; ABC transporter integral membrane type 1
scaffold9	34502	C/T_2720.72_67_Hom	NON_SYNONYMOUS_CODING	g2865	11052990	11054423		scaffold9	PHI:1070	MIG1	ABX79379	TX:148305	Magnaporthe grisea	Loss of pathogenicity		UM01224	66.26	sr10299	61.13		UHOR_01846	66.39		1224	jgi|Ustma1|1224|UM01224	66.26			afm:AFUA_6G02110	K09265	K09265	MADS-box transcription factor, other eukaryote	--	Genetic Information Processing; Transcription; Transcription factors [BR:ko03000]	5270.UM01224.1	fuNOG11670	The expression of protein	K	gi|71005410|ref|XP_757371.1|	hypothetical protein UM01224.1 [Ustilago maydis 521]	67.28	4	|GO:0003700; sequence-specific DNA binding transcription factor activity; Molecular Function|GO:0005634; nucleus; Cellular Component|GO:0006355; regulation of transcription, DNA-dependent; Biological Process|GO:0043565; sequence-specific DNA binding; Molecular Function	1	|IPR002100; Transcription factor, MADS-box
scaffold25	166853	C/G_2755.13_68_Hom	NON_SYNONYMOUS_CODING	g3104	20116611	20119712		scaffold25	PHI:1018	ABC3	AAZ81480	TX:148305	Magnaporthe grisea	Loss of pathogenicity		UM06009	34.61	sr12998	36.24		UHOR_08542	35.02		6009	jgi|Ustma1|6009|UM06009	34.61	GT4	sucrose synthase (EC 2.4.1.13); sucrose-phosphate synthase (EC 2.4.1.14); &alpha;-glucosyltransferase (EC 2.4.1.52); lipopolysaccharide N-acetylglucosaminyltransferase (EC 2.4.1.56); GDP-Man &alpha;-mannosyltransferase (EC 2.4.1.-); 1,2-diacylglycerol 3-glucosyltransferase (EC 2.4.1.157); diglucosyl diacylglycerol synthase (EC 2.4.1.208); digalactosyldiacylglycerol synthase (EC 2.4.1.141); trehal…	uma:UM06009.1	K05658	ABCB1	ATP-binding cassette, subfamily B (MDR/TAP), member 1	--	Environmental Information Processing; Membrane Transport; Transporters [BR:ko02000] Environmental Information Processing; Membrane Transport; ABC transporters [PATH:ko02010] Environmental Information Processing; Signaling Molecules and Interaction; Cellular antigens [BR:ko04090]	5270.UM06009.1	fuNOG04952	Mating factor A secretion protein STE6	Q	gi|343427747|emb|CBQ71273.1|	probable Leptomycin B resistance protein pmd1 [Sporisorium reilianum SRZ2]	89	8	|GO:0000166; nucleotide binding; Molecular Function|GO:0005524; ATP binding; Molecular Function|GO:0006810; transport; Biological Process|GO:0016021; integral to membrane; Cellular Component|GO:0016887; ATPase activity; Molecular Function|GO:0017111; nucleoside-triphosphatase activity; Molecular Function|GO:0042626; ATPase activity, coupled to transmembrane movement of substances; Molecular Funct…	6	|IPR001140; ABC transporter, transmembrane domain|IPR003439; ABC transporter-like|IPR003593; ATPase, AAA+ type, core|IPR011527; ABC transporter, transmembrane domain, type 1|IPR017871; ABC transporter, conserved site|IPR017940; ABC transporter integral membrane type 1
scaffold25	169183	C/T_4154.02_99_Hom	NON_SYNONYMOUS_CODING	g3105	20119956	20122262		scaffold25	PHI:362	LYSF	CAC48042	TX:5085	Aspergillus fumigatus	Loss of pathogenicity		UM06010	89	sr15664	52.08		UHOR_08543	90.26		6010	jgi|Ustma1|6010|UM06010	89			uma:UM06010.1	K01702	LEU1	3-isopropylmalate dehydratase	4.2.1.33	Metabolism; Amino Acid Metabolism; Valine, leucine and isoleucine biosynthesis [PATH:ko00290]	5270.UM06010.1	COG0066	3-isopropylmalate dehydratase small subunit	E	gi|71023855|ref|XP_762157.1|	3-isopropylmalate dehydratase [Ustilago maydis 521]	89.65	7	|GO:0003861; 3-isopropylmalate dehydratase activity; Molecular Function|GO:0008152; metabolic process; Biological Process|GO:0008652; cellular amino acid biosynthetic process; Biological Process|GO:0009098; leucine biosynthetic process; Biological Process|GO:0009316; 3-isopropylmalate dehydratase complex; Cellular Component|GO:0016836; hydro-lyase activity; Molecular Function|GO:0051539; 4 iron, …	11	|IPR000573; Aconitase A/isopropylmalate dehydratase small subunit, swivel|IPR001030; Aconitase/3-isopropylmalate dehydratase large subunit, alpha/beta/alpha|IPR004430; 3-isopropylmalate dehydratase, large subunit|IPR004431; 3-isopropylmalate dehydratase, small subunit|IPR012235; 3-isopropylmalate dehydratase, fused small/large subunit|IPR015928; Aconitase/3-isopropylmalate dehydratase, swivel|IPR…
scaffold26	268853	G/A_3572.86_86_Hom	NON_SYNONYMOUS_CODING	g3225	7172021	7173829		scaffold26	PHI:508	AFT1	BAB69076	TX:5599	Alternaria alternata	Loss of pathogenicity		UM02235	86.54	sr13428	89.05		UHOR_03670	83.97		2235	jgi|Ustma1|2235|UM02235	86.54			tro:trd_A0828	K00666	K00666	fatty-acyl-CoA synthase	6.2.1.-	Metabolism; Lipid Metabolism; Lipid biosynthesis proteins [BR:ko01004]	5270.UM02235.1	fuNOG07163	Annotation not available	I	gi|343429233|emb|CBQ72807.1|	related to AMP-binding protein [Sporisorium reilianum SRZ2]	89.05	2	|GO:0003824; catalytic activity; Molecular Function|GO:0008152; metabolic process; Biological Process	2	|IPR000873; AMP-dependent synthetase/ligase|IPR020845; AMP-binding, conserved site
scaffold24	152955	A/G_140.72_19_Het	NON_SYNONYMOUS_CODING	g3305	20619800	20622520		scaffold24	PHI:252	FKH2	EAK98810	TX:5476	Candida albicans	Loss of pathogenicity		UM06231	50.58	sr12343	41.11		UHOR_08837	57.91		6231	jgi|Ustma1|6231|UM06231	50.58			oaa:100074127	K09403	FOXJ2_3	forkhead box protein J2/3	--	Genetic Information Processing; Transcription; Transcription factors [BR:ko03000]	5270.UM06231.1	COG5025	Transcription factor of the Forkhead/HNF3 family	K	gi|343427978|emb|CBQ71503.1|	conserved hypothetical protein [Sporisorium reilianum SRZ2]	57.54	4	|GO:0003700; sequence-specific DNA binding transcription factor activity; Molecular Function|GO:0005634; nucleus; Cellular Component|GO:0006355; regulation of transcription, DNA-dependent; Biological Process|GO:0043565; sequence-specific DNA binding; Molecular Function	2	|IPR001766; Transcription factor, fork head|IPR011991; Winged helix-turn-helix transcription repressor DNA-binding
scaffold24	153048	C/T_1738.07_57_Hom	NON_SYNONYMOUS_CODING	g3305	20619800	20622520		scaffold24	PHI:252	FKH2	EAK98810	TX:5476	Candida albicans	Loss of pathogenicity		UM06231	50.58	sr12343	41.11		UHOR_08837	57.91		6231	jgi|Ustma1|6231|UM06231	50.58			oaa:100074127	K09403	FOXJ2_3	forkhead box protein J2/3	--	Genetic Information Processing; Transcription; Transcription factors [BR:ko03000]	5270.UM06231.1	COG5025	Transcription factor of the Forkhead/HNF3 family	K	gi|343427978|emb|CBQ71503.1|	conserved hypothetical protein [Sporisorium reilianum SRZ2]	57.54	4	|GO:0003700; sequence-specific DNA binding transcription factor activity; Molecular Function|GO:0005634; nucleus; Cellular Component|GO:0006355; regulation of transcription, DNA-dependent; Biological Process|GO:0043565; sequence-specific DNA binding; Molecular Function	2	|IPR001766; Transcription factor, fork head|IPR011991; Winged helix-turn-helix transcription repressor DNA-binding
scaffold24	152213	G/A_2767.64_71_Hom	NON_SYNONYMOUS_CODING	g3305	20619800	20622520		scaffold24	PHI:252	FKH2	EAK98810	TX:5476	Candida albicans	Loss of pathogenicity		UM06231	50.58	sr12343	41.11		UHOR_08837	57.91		6231	jgi|Ustma1|6231|UM06231	50.58			oaa:100074127	K09403	FOXJ2_3	forkhead box protein J2/3	--	Genetic Information Processing; Transcription; Transcription factors [BR:ko03000]	5270.UM06231.1	COG5025	Transcription factor of the Forkhead/HNF3 family	K	gi|343427978|emb|CBQ71503.1|	conserved hypothetical protein [Sporisorium reilianum SRZ2]	57.54	4	|GO:0003700; sequence-specific DNA binding transcription factor activity; Molecular Function|GO:0005634; nucleus; Cellular Component|GO:0006355; regulation of transcription, DNA-dependent; Biological Process|GO:0043565; sequence-specific DNA binding; Molecular Function	2	|IPR001766; Transcription factor, fork head|IPR011991; Winged helix-turn-helix transcription repressor DNA-binding
scaffold16	268834	C/T_2340.87_57_Hom	NON_SYNONYMOUS_CODING	g3497	18046149	18051476		scaffold16	PHI:252	FKH2	EAK98810	TX:5476	Candida albicans	Loss of pathogenicity		UM05054	62.03	sr12343	36		UHOR_07242	55.74		5054	jgi|Ustma1|5054|UM05054	64.71			mdo:100022259	K09402	FOXJ1	forkhead box protein J1	--	Genetic Information Processing; Transcription; Transcription factors [BR:ko03000]	5270.UM05054.1	COG5025	Transcription factor of the Forkhead/HNF3 family	K	gi|343425941|emb|CBQ69474.1|	conserved hypothetical protein [Sporisorium reilianum SRZ2]	63.08	5	|GO:0003700; sequence-specific DNA binding transcription factor activity; Molecular Function|GO:0005515; protein binding; Molecular Function|GO:0005634; nucleus; Cellular Component|GO:0006355; regulation of transcription, DNA-dependent; Biological Process|GO:0043565; sequence-specific DNA binding; Molecular Function	5	|IPR000253; Forkhead-associated (FHA) domain|IPR001766; Transcription factor, fork head|IPR008984; SMAD/FHA domain|IPR011991; Winged helix-turn-helix transcription repressor DNA-binding|IPR018122; Transcription factor, fork head, conserved site
scaffold16	271562	G/T_2297.44_65_Hom	NON_SYNONYMOUS_CODING	g3497	18046149	18051476		scaffold16	PHI:252	FKH2	EAK98810	TX:5476	Candida albicans	Loss of pathogenicity		UM05054	62.03	sr12343	36		UHOR_07242	55.74		5054	jgi|Ustma1|5054|UM05054	64.71			mdo:100022259	K09402	FOXJ1	forkhead box protein J1	--	Genetic Information Processing; Transcription; Transcription factors [BR:ko03000]	5270.UM05054.1	COG5025	Transcription factor of the Forkhead/HNF3 family	K	gi|343425941|emb|CBQ69474.1|	conserved hypothetical protein [Sporisorium reilianum SRZ2]	63.08	5	|GO:0003700; sequence-specific DNA binding transcription factor activity; Molecular Function|GO:0005515; protein binding; Molecular Function|GO:0005634; nucleus; Cellular Component|GO:0006355; regulation of transcription, DNA-dependent; Biological Process|GO:0043565; sequence-specific DNA binding; Molecular Function	5	|IPR000253; Forkhead-associated (FHA) domain|IPR001766; Transcription factor, fork head|IPR008984; SMAD/FHA domain|IPR011991; Winged helix-turn-helix transcription repressor DNA-binding|IPR018122; Transcription factor, fork head, conserved site
scaffold16	268243	T/C_3216.63_79_Hom	NON_SYNONYMOUS_CODING	g3497	18046149	18051476		scaffold16	PHI:252	FKH2	EAK98810	TX:5476	Candida albicans	Loss of pathogenicity		UM05054	62.03	sr12343	36		UHOR_07242	55.74		5054	jgi|Ustma1|5054|UM05054	64.71			mdo:100022259	K09402	FOXJ1	forkhead box protein J1	--	Genetic Information Processing; Transcription; Transcription factors [BR:ko03000]	5270.UM05054.1	COG5025	Transcription factor of the Forkhead/HNF3 family	K	gi|343425941|emb|CBQ69474.1|	conserved hypothetical protein [Sporisorium reilianum SRZ2]	63.08	5	|GO:0003700; sequence-specific DNA binding transcription factor activity; Molecular Function|GO:0005515; protein binding; Molecular Function|GO:0005634; nucleus; Cellular Component|GO:0006355; regulation of transcription, DNA-dependent; Biological Process|GO:0043565; sequence-specific DNA binding; Molecular Function	5	|IPR000253; Forkhead-associated (FHA) domain|IPR001766; Transcription factor, fork head|IPR008984; SMAD/FHA domain|IPR011991; Winged helix-turn-helix transcription repressor DNA-binding|IPR018122; Transcription factor, fork head, conserved site
scaffold16	271186	T/G_63.95_23_Het	NON_SYNONYMOUS_CODING	g3497	18046149	18051476		scaffold16	PHI:252	FKH2	EAK98810	TX:5476	Candida albicans	Loss of pathogenicity		UM05054	62.03	sr12343	36		UHOR_07242	55.74		5054	jgi|Ustma1|5054|UM05054	64.71			mdo:100022259	K09402	FOXJ1	forkhead box protein J1	--	Genetic Information Processing; Transcription; Transcription factors [BR:ko03000]	5270.UM05054.1	COG5025	Transcription factor of the Forkhead/HNF3 family	K	gi|343425941|emb|CBQ69474.1|	conserved hypothetical protein [Sporisorium reilianum SRZ2]	63.08	5	|GO:0003700; sequence-specific DNA binding transcription factor activity; Molecular Function|GO:0005515; protein binding; Molecular Function|GO:0005634; nucleus; Cellular Component|GO:0006355; regulation of transcription, DNA-dependent; Biological Process|GO:0043565; sequence-specific DNA binding; Molecular Function	5	|IPR000253; Forkhead-associated (FHA) domain|IPR001766; Transcription factor, fork head|IPR008984; SMAD/FHA domain|IPR011991; Winged helix-turn-helix transcription repressor DNA-binding|IPR018122; Transcription factor, fork head, conserved site
scaffold15	46290	C/G_2321.13_59_Hom	NON_SYNONYMOUS_CODING	g3526	13343836	13347093		scaffold15	PHI:226	PEX6	AAK16738	TX:5462	Colletotrichum lagenarium	Loss of pathogenicity		UM04191	68.52	sr15076	69.24		UHOR_06288	65.54		4191	jgi|Ustma1|4191|UM04191	68.52			uma:UM04191.1	K13338	PEX1	peroxin-1	--	Cellular Processes; Transport and Catabolism; Peroxisome [PATH:ko04146]	5270.UM04191.1	COG0464	ATPases of the AAA+ class	O	gi|343425257|emb|CBQ68793.1|	probable PEX1-peroxisomal assembly protein-peroxin [Sporisorium reilianum SRZ2]	70.8	5	|GO:0000166; nucleotide binding; Molecular Function|GO:0005524; ATP binding; Molecular Function|GO:0005777; peroxisome; Cellular Component|GO:0007031; peroxisome organization; Biological Process|GO:0017111; nucleoside-triphosphatase activity; Molecular Function	4	|IPR003593; ATPase, AAA+ type, core|IPR003959; ATPase, AAA-type, core|IPR003960; ATPase, AAA-type, conserved site|IPR015342; Peroxisome biogenesis factor 1, N-terminal
scaffold15	47912	C/G_2715.48_68_Hom	NON_SYNONYMOUS_CODING	g3526	13343836	13347093		scaffold15	PHI:226	PEX6	AAK16738	TX:5462	Colletotrichum lagenarium	Loss of pathogenicity		UM04191	68.52	sr15076	69.24		UHOR_06288	65.54		4191	jgi|Ustma1|4191|UM04191	68.52			uma:UM04191.1	K13338	PEX1	peroxin-1	--	Cellular Processes; Transport and Catabolism; Peroxisome [PATH:ko04146]	5270.UM04191.1	COG0464	ATPases of the AAA+ class	O	gi|343425257|emb|CBQ68793.1|	probable PEX1-peroxisomal assembly protein-peroxin [Sporisorium reilianum SRZ2]	70.8	5	|GO:0000166; nucleotide binding; Molecular Function|GO:0005524; ATP binding; Molecular Function|GO:0005777; peroxisome; Cellular Component|GO:0007031; peroxisome organization; Biological Process|GO:0017111; nucleoside-triphosphatase activity; Molecular Function	4	|IPR003593; ATPase, AAA+ type, core|IPR003959; ATPase, AAA-type, core|IPR003960; ATPase, AAA-type, conserved site|IPR015342; Peroxisome biogenesis factor 1, N-terminal
scaffold15	66135	C/G_1786.79_48_Hom	NON_SYNONYMOUS_CODING	g3537	13363528	13365534		scaffold15	PHI:593	PEX6	ABG79929	TX:148305	Magnaporthe grisea	Loss of pathogenicity		UM04201	80.1	sr15086	79.33		UHOR_06300	76.02		4201	jgi|Ustma1|4201|UM04201	80.1			uma:UM04201.1	K08900	BCS1	mitochondrial chaperone BCS1	--	Unclassified; Genetic Information Processing; Others	5270.UM04201.1	COG0465	ATP-dependent Zn proteases	O	gi|71020235|ref|XP_760348.1|	hypothetical protein UM04201.1 [Ustilago maydis 521]	75.57	3	|GO:0000166; nucleotide binding; Molecular Function|GO:0005524; ATP binding; Molecular Function|GO:0017111; nucleoside-triphosphatase activity; Molecular Function	4	|IPR003593; ATPase, AAA+ type, core|IPR003959; ATPase, AAA-type, core|IPR003960; ATPase, AAA-type, conserved site|IPR014851; BCS1, N-terminal
scaffold15	67370	G/C_1891.2_49_Hom	NON_SYNONYMOUS_CODING	g3537	13363528	13365534		scaffold15	PHI:593	PEX6	ABG79929	TX:148305	Magnaporthe grisea	Loss of pathogenicity		UM04201	80.1	sr15086	79.33		UHOR_06300	76.02		4201	jgi|Ustma1|4201|UM04201	80.1			uma:UM04201.1	K08900	BCS1	mitochondrial chaperone BCS1	--	Unclassified; Genetic Information Processing; Others	5270.UM04201.1	COG0465	ATP-dependent Zn proteases	O	gi|71020235|ref|XP_760348.1|	hypothetical protein UM04201.1 [Ustilago maydis 521]	75.57	3	|GO:0000166; nucleotide binding; Molecular Function|GO:0005524; ATP binding; Molecular Function|GO:0017111; nucleoside-triphosphatase activity; Molecular Function	4	|IPR003593; ATPase, AAA+ type, core|IPR003959; ATPase, AAA-type, core|IPR003960; ATPase, AAA-type, conserved site|IPR014851; BCS1, N-terminal
scaffold15	229434	A/T_2769.55_67_Hom	NON_SYNONYMOUS_CODING	g3594	13524021	13528133		scaffold15	PHI:287	CLNR1	AAN65464	TX:290576	Colletotrichum lindemuthianum	Loss of pathogenicity		UM04252	67.31	sr15143	68.3		UHOR_06385	66.98		4252	jgi|Ustma1|4252|UM04252	67.31			uma:UM04252.1	K09184	GATAF	GATA-binding protein, other eukaryote	--	Genetic Information Processing; Transcription; Transcription factors [BR:ko03000]	5270.UM04252.1	COG5641	GATA Zn-finger-containing transcription factor	K	gi|343425356|emb|CBQ68892.1|	related to transcription factor ScGATA-6 [Sporisorium reilianum SRZ2]	70.06	4	|GO:0003700; sequence-specific DNA binding transcription factor activity; Molecular Function|GO:0006355; regulation of transcription, DNA-dependent; Biological Process|GO:0008270; zinc ion binding; Molecular Function|GO:0043565; sequence-specific DNA binding; Molecular Function	3	|IPR000679; Zinc finger, GATA-type|IPR013088; Zinc finger, NHR/GATA-type|IPR013860; Protein of unknown function DUF1752, fungi
scaffold20	260593	G/A_2178.94_54_Hom	NON_SYNONYMOUS_CODING	g3958	8582215	8589081		scaffold20	PHI:187	RUM1	AAG02418	TX:5270	Ustilago maydis	Loss of pathogenicity		UM02582	75.1	sr13623	75.59		UHOR_04129	75.91		2582	jgi|Ustma1|2582|UM02582	75.1			uma:UM02582.1	K11446	JARID1	histone demethylase JARID1	1.14.11.-	Genetic Information Processing; Replication and Repair; Chromosome [BR:ko03036]	5270.UM02582.1	KOG1246	DNA-binding protein jumonji/RBP2/SMCY, contains JmjC domain	R	gi|343429401|emb|CBQ72974.1|	regulator Ustilago maydis 1 protein (Rum1) [Sporisorium reilianum SRZ2]	76.48	5	|GO:0003677; DNA binding; Molecular Function|GO:0005515; protein binding; Molecular Function|GO:0005622; intracellular; Cellular Component|GO:0005634; nucleus; Cellular Component|GO:0008270; zinc ion binding; Molecular Function	11	|IPR001606; ARID/BRIGHT DNA-binding domain|IPR001965; Zinc finger, PHD-type|IPR003347; Transcription factor jumonji/aspartyl beta-hydroxylase|IPR003349; Transcription factor jumonji, JmjN|IPR004198; Zinc finger, C5HC2-type|IPR011011; Zinc finger, FYVE/PHD-type|IPR013083; Zinc finger, RING/FYVE/PHD-type|IPR013129; Transcription factor jumonji|IPR013637; PLU-1-like|IPR019786; Zinc finger, PHD-type,…
scaffold20	261988	T/C_2940.55_75_Hom	NON_SYNONYMOUS_CODING	g3958	8582215	8589081		scaffold20	PHI:187	RUM1	AAG02418	TX:5270	Ustilago maydis	Loss of pathogenicity		UM02582	75.1	sr13623	75.59		UHOR_04129	75.91		2582	jgi|Ustma1|2582|UM02582	75.1			uma:UM02582.1	K11446	JARID1	histone demethylase JARID1	1.14.11.-	Genetic Information Processing; Replication and Repair; Chromosome [BR:ko03036]	5270.UM02582.1	KOG1246	DNA-binding protein jumonji/RBP2/SMCY, contains JmjC domain	R	gi|343429401|emb|CBQ72974.1|	regulator Ustilago maydis 1 protein (Rum1) [Sporisorium reilianum SRZ2]	76.48	5	|GO:0003677; DNA binding; Molecular Function|GO:0005515; protein binding; Molecular Function|GO:0005622; intracellular; Cellular Component|GO:0005634; nucleus; Cellular Component|GO:0008270; zinc ion binding; Molecular Function	11	|IPR001606; ARID/BRIGHT DNA-binding domain|IPR001965; Zinc finger, PHD-type|IPR003347; Transcription factor jumonji/aspartyl beta-hydroxylase|IPR003349; Transcription factor jumonji, JmjN|IPR004198; Zinc finger, C5HC2-type|IPR011011; Zinc finger, FYVE/PHD-type|IPR013083; Zinc finger, RING/FYVE/PHD-type|IPR013129; Transcription factor jumonji|IPR013637; PLU-1-like|IPR019786; Zinc finger, PHD-type,…
scaffold20	650390	A/C_3189.69_77_Hom	NON_SYNONYMOUS_CODING	g4077	8974769	8977912		scaffold20	PHI:362	LYSF	CAC48042	TX:5085	Aspergillus fumigatus	Loss of pathogenicity		UM02691	93.61	sr13743	90.22		UHOR_04298	93.23		2691	jgi|Ustma1|2691|UM02691	93.61			uma:UM02691.1	K01681	ACO, acnA	aconitate hydratase 1	4.2.1.3	Metabolism; Carbohydrate Metabolism; Citrate cycle (TCA cycle) [PATH:ko00020] Metabolism; Carbohydrate Metabolism; Glyoxylate and dicarboxylate metabolism [PATH:ko00630] Metabolism; Energy Metabolism; Reductive carboxylate cycle (CO2 fixation) [PATH:ko00720]	5270.UM02691.1	COG1048	Aconitase A	C	gi|343429507|emb|CBQ73080.1|	probable mitochondrial aconitate hydratase [Sporisorium reilianum SRZ2]	90.51	4	|GO:0003994; aconitate hydratase activity; Molecular Function|GO:0006099; tricarboxylic acid cycle; Biological Process|GO:0008152; metabolic process; Biological Process|GO:0051539; 4 iron, 4 sulfur cluster binding; Molecular Function	9	|IPR000573; Aconitase A/isopropylmalate dehydratase small subunit, swivel|IPR001030; Aconitase/3-isopropylmalate dehydratase large subunit, alpha/beta/alpha|IPR006248; Aconitase, mitochondrial-like|IPR015928; Aconitase/3-isopropylmalate dehydratase, swivel|IPR015931; Aconitase/3-isopropylmalate dehydratase large subunit, alpha/beta/alpha, subdomain 1/3|IPR015932; Aconitase/3-isopropylmalate dehyd…
scaffold20	649989	T/G_2282.79_59_Hom	NON_SYNONYMOUS_CODING	g4077	8974769	8977912		scaffold20	PHI:362	LYSF	CAC48042	TX:5085	Aspergillus fumigatus	Loss of pathogenicity		UM02691	93.61	sr13743	90.22		UHOR_04298	93.23		2691	jgi|Ustma1|2691|UM02691	93.61			uma:UM02691.1	K01681	ACO, acnA	aconitate hydratase 1	4.2.1.3	Metabolism; Carbohydrate Metabolism; Citrate cycle (TCA cycle) [PATH:ko00020] Metabolism; Carbohydrate Metabolism; Glyoxylate and dicarboxylate metabolism [PATH:ko00630] Metabolism; Energy Metabolism; Reductive carboxylate cycle (CO2 fixation) [PATH:ko00720]	5270.UM02691.1	COG1048	Aconitase A	C	gi|343429507|emb|CBQ73080.1|	probable mitochondrial aconitate hydratase [Sporisorium reilianum SRZ2]	90.51	4	|GO:0003994; aconitate hydratase activity; Molecular Function|GO:0006099; tricarboxylic acid cycle; Biological Process|GO:0008152; metabolic process; Biological Process|GO:0051539; 4 iron, 4 sulfur cluster binding; Molecular Function	9	|IPR000573; Aconitase A/isopropylmalate dehydratase small subunit, swivel|IPR001030; Aconitase/3-isopropylmalate dehydratase large subunit, alpha/beta/alpha|IPR006248; Aconitase, mitochondrial-like|IPR015928; Aconitase/3-isopropylmalate dehydratase, swivel|IPR015931; Aconitase/3-isopropylmalate dehydratase large subunit, alpha/beta/alpha, subdomain 1/3|IPR015932; Aconitase/3-isopropylmalate dehyd…
scaffold20	649243	T/G_3528.67_86_Hom	NON_SYNONYMOUS_CODING	g4077	8974769	8977912		scaffold20	PHI:362	LYSF	CAC48042	TX:5085	Aspergillus fumigatus	Loss of pathogenicity		UM02691	93.61	sr13743	90.22		UHOR_04298	93.23		2691	jgi|Ustma1|2691|UM02691	93.61			uma:UM02691.1	K01681	ACO, acnA	aconitate hydratase 1	4.2.1.3	Metabolism; Carbohydrate Metabolism; Citrate cycle (TCA cycle) [PATH:ko00020] Metabolism; Carbohydrate Metabolism; Glyoxylate and dicarboxylate metabolism [PATH:ko00630] Metabolism; Energy Metabolism; Reductive carboxylate cycle (CO2 fixation) [PATH:ko00720]	5270.UM02691.1	COG1048	Aconitase A	C	gi|343429507|emb|CBQ73080.1|	probable mitochondrial aconitate hydratase [Sporisorium reilianum SRZ2]	90.51	4	|GO:0003994; aconitate hydratase activity; Molecular Function|GO:0006099; tricarboxylic acid cycle; Biological Process|GO:0008152; metabolic process; Biological Process|GO:0051539; 4 iron, 4 sulfur cluster binding; Molecular Function	9	|IPR000573; Aconitase A/isopropylmalate dehydratase small subunit, swivel|IPR001030; Aconitase/3-isopropylmalate dehydratase large subunit, alpha/beta/alpha|IPR006248; Aconitase, mitochondrial-like|IPR015928; Aconitase/3-isopropylmalate dehydratase, swivel|IPR015931; Aconitase/3-isopropylmalate dehydratase large subunit, alpha/beta/alpha, subdomain 1/3|IPR015932; Aconitase/3-isopropylmalate dehyd…
scaffold27	66346	A/G_3060.34_76_Hom	NON_SYNONYMOUS_CODING	g4200	6567635	6573457		scaffold27	PHI:777	MGG_00883	EDK02450	TX:148305	Magnaporthe grisea	Loss of pathogenicity		UM01662	72.42	sr12731	74.32		UHOR_02466	75.06		1662	jgi|Ustma1|1662|UM01662	72.42	CBM13	Modules of approx. 150 residues which always appear as a threefold internal repeat. The only apparent exception to this, xylanase II of Actinomadura sp. FC7 (GenBank U08894), is in fact not completely sequenced. These modules were first identified in several plant lectins such as ricin or agglutinin of Ricinus communis which bind galactose residues. The three-dimensional structure of a plant lect…	uma:UM01662.1	K11229	BCK1	mitogen-activated protein kinase kinase kinase	2.7.11.1	Metabolism; Enzyme Families; Protein kinases [BR:ko01001] Environmental Information Processing; Signal Transduction; MAPK signaling pathway - yeast [PATH:ko04011]					gi|343428345|emb|CBQ71875.1|	related to BCK1 ser/thr protein kinase of the MEKK family [Sporisorium reilianum SRZ2]	71.43	4	|GO:0004672; protein kinase activity; Molecular Function|GO:0004674; protein serine/threonine kinase activity; Molecular Function|GO:0005524; ATP binding; Molecular Function|GO:0006468; protein phosphorylation; Biological Process	8	|IPR000719; Protein kinase, catalytic domain|IPR002290; Serine/threonine-protein kinase domain|IPR008271; Serine/threonine-protein kinase, active site|IPR011009; Protein kinase-like domain|IPR015748; Mitogen activated protein kinase kinase kinase 3|IPR017441; Protein kinase, ATP binding site|IPR017442; Serine/threonine-protein kinase-like domain|IPR020635; Tyrosine-protein kinase, catalytic domain
scaffold27	66132	G/T_2891.19_71_Hom	NON_SYNONYMOUS_CODING	g4200	6567635	6573457		scaffold27	PHI:777	MGG_00883	EDK02450	TX:148305	Magnaporthe grisea	Loss of pathogenicity		UM01662	72.42	sr12731	74.32		UHOR_02466	75.06		1662	jgi|Ustma1|1662|UM01662	72.42	CBM13	Modules of approx. 150 residues which always appear as a threefold internal repeat. The only apparent exception to this, xylanase II of Actinomadura sp. FC7 (GenBank U08894), is in fact not completely sequenced. These modules were first identified in several plant lectins such as ricin or agglutinin of Ricinus communis which bind galactose residues. The three-dimensional structure of a plant lect…	uma:UM01662.1	K11229	BCK1	mitogen-activated protein kinase kinase kinase	2.7.11.1	Metabolism; Enzyme Families; Protein kinases [BR:ko01001] Environmental Information Processing; Signal Transduction; MAPK signaling pathway - yeast [PATH:ko04011]					gi|343428345|emb|CBQ71875.1|	related to BCK1 ser/thr protein kinase of the MEKK family [Sporisorium reilianum SRZ2]	71.43	4	|GO:0004672; protein kinase activity; Molecular Function|GO:0004674; protein serine/threonine kinase activity; Molecular Function|GO:0005524; ATP binding; Molecular Function|GO:0006468; protein phosphorylation; Biological Process	8	|IPR000719; Protein kinase, catalytic domain|IPR002290; Serine/threonine-protein kinase domain|IPR008271; Serine/threonine-protein kinase, active site|IPR011009; Protein kinase-like domain|IPR015748; Mitogen activated protein kinase kinase kinase 3|IPR017441; Protein kinase, ATP binding site|IPR017442; Serine/threonine-protein kinase-like domain|IPR020635; Tyrosine-protein kinase, catalytic domain
scaffold27	63926	T/A_3405.94_82_Hom	NON_SYNONYMOUS_CODING	g4200	6567635	6573457		scaffold27	PHI:777	MGG_00883	EDK02450	TX:148305	Magnaporthe grisea	Loss of pathogenicity		UM01662	72.42	sr12731	74.32		UHOR_02466	75.06		1662	jgi|Ustma1|1662|UM01662	72.42	CBM13	Modules of approx. 150 residues which always appear as a threefold internal repeat. The only apparent exception to this, xylanase II of Actinomadura sp. FC7 (GenBank U08894), is in fact not completely sequenced. These modules were first identified in several plant lectins such as ricin or agglutinin of Ricinus communis which bind galactose residues. The three-dimensional structure of a plant lect…	uma:UM01662.1	K11229	BCK1	mitogen-activated protein kinase kinase kinase	2.7.11.1	Metabolism; Enzyme Families; Protein kinases [BR:ko01001] Environmental Information Processing; Signal Transduction; MAPK signaling pathway - yeast [PATH:ko04011]					gi|343428345|emb|CBQ71875.1|	related to BCK1 ser/thr protein kinase of the MEKK family [Sporisorium reilianum SRZ2]	71.43	4	|GO:0004672; protein kinase activity; Molecular Function|GO:0004674; protein serine/threonine kinase activity; Molecular Function|GO:0005524; ATP binding; Molecular Function|GO:0006468; protein phosphorylation; Biological Process	8	|IPR000719; Protein kinase, catalytic domain|IPR002290; Serine/threonine-protein kinase domain|IPR008271; Serine/threonine-protein kinase, active site|IPR011009; Protein kinase-like domain|IPR015748; Mitogen activated protein kinase kinase kinase 3|IPR017441; Protein kinase, ATP binding site|IPR017442; Serine/threonine-protein kinase-like domain|IPR020635; Tyrosine-protein kinase, catalytic domain
scaffold12	273248	A/C_2404.19_67_Hom	NON_SYNONYMOUS_CODING	g432	9211611	9219790		scaffold12	PHI:268	MST12	AAL27626	TX:148305	Magnaporthe grisea	Loss of pathogenicity		UM02857	73.12	sr13909	75.54		UHOR_04504	73.94		2857	jgi|Ustma1|2857|UM02857	73.12									5270.UM02857.1	KOG1721	FOG: Zn-finger	R	gi|343429677|emb|CBQ73249.1|	conserved hypothetical protein [Sporisorium reilianum SRZ2]	75.74	6	|GO:0003676; nucleic acid binding; Molecular Function|GO:0003677; DNA binding; Molecular Function|GO:0005622; intracellular; Cellular Component|GO:0005634; nucleus; Cellular Component|GO:0006350; transcription; Biological Process|GO:0008270; zinc ion binding; Molecular Function	3	|IPR007087; Zinc finger, C2H2-type|IPR007219; Transcription factor, fungi|IPR013087; Zinc finger, C2H2-type/integrase, DNA-binding
scaffold12	275464	T/A_2943.51_75_Hom	NON_SYNONYMOUS_CODING	g432	9211611	9219790		scaffold12	PHI:268	MST12	AAL27626	TX:148305	Magnaporthe grisea	Loss of pathogenicity		UM02857	73.12	sr13909	75.54		UHOR_04504	73.94		2857	jgi|Ustma1|2857|UM02857	73.12									5270.UM02857.1	KOG1721	FOG: Zn-finger	R	gi|343429677|emb|CBQ73249.1|	conserved hypothetical protein [Sporisorium reilianum SRZ2]	75.74	6	|GO:0003676; nucleic acid binding; Molecular Function|GO:0003677; DNA binding; Molecular Function|GO:0005622; intracellular; Cellular Component|GO:0005634; nucleus; Cellular Component|GO:0006350; transcription; Biological Process|GO:0008270; zinc ion binding; Molecular Function	3	|IPR007087; Zinc finger, C2H2-type|IPR007219; Transcription factor, fungi|IPR013087; Zinc finger, C2H2-type/integrase, DNA-binding
scaffold41	86702	A/G_2513.02_71_Hom	NON_SYNONYMOUS_CODING	g4384	12998484	13005251		scaffold41	PHI:1061	MgRho3	ABK60346	TX:148305	Magnaporthe grisea	Loss of pathogenicity		UM04068	59.84	sr14978	65.06		UHOR_06148	64.53		4068	jgi|Ustma1|4068|UM04068	59.84			spo:SPAC23C4.08	K07975	RHO1	Rho family, other	--	Environmental Information Processing; Signaling Molecules and Interaction; GTP-binding proteins [BR:ko04031]	5270.UM04068.1	euNOG09640	Annotation not available	S	gi|343425158|emb|CBQ68695.1|	conserved hypothetical protein [Sporisorium reilianum SRZ2]	65.84
scaffold41	85426	C/G_3887.69_92_Hom	NON_SYNONYMOUS_CODING	g4384	12998484	13005251		scaffold41	PHI:1061	MgRho3	ABK60346	TX:148305	Magnaporthe grisea	Loss of pathogenicity		UM04068	59.84	sr14978	65.06		UHOR_06148	64.53		4068	jgi|Ustma1|4068|UM04068	59.84			spo:SPAC23C4.08	K07975	RHO1	Rho family, other	--	Environmental Information Processing; Signaling Molecules and Interaction; GTP-binding proteins [BR:ko04031]	5270.UM04068.1	euNOG09640	Annotation not available	S	gi|343425158|emb|CBQ68695.1|	conserved hypothetical protein [Sporisorium reilianum SRZ2]	65.84
scaffold12	346478	A/G_2842.71_73_Hom	NON_SYNONYMOUS_CODING	g453	9143772	9147578		scaffold12	PHI:1037	Cla4	CAO82106	TX:5111	Claviceps purpurea	Loss of pathogenicity		UM02834	64.58	sr13879	66.9		UHOR_04468	67.23		2834	jgi|Ustma1|2834|UM02834	64.58	CBM50	Modules of approx. 50 residues found attached to various enzymes from families GH18, GH19, GH23, GH24, GH25 and GH73, i.e. enzymes cleaving either chitin or peptidoglycan. Binding to chitopentaose demonstrated in the case of Pteris ryukyuensis chitinase A [Ohnuma T et al. (2008) J. Biol. Chem. 283:5178-87 (PMID: 18083709)]. CBM50 modules are also found in a multitude of other enzymes targeting th…	ddi:DDB_G0281557	K04424	ZAK, MLTK	sterile alpha motif and leucine zipper containing kinase AZK	2.7.11.25	Metabolism; Enzyme Families; Protein kinases [BR:ko01001] Environmental Information Processing; Signal Transduction; MAPK signaling pathway [PATH:ko04010] Cellular Processes; Cell Communication; Tight junction [PATH:ko04530]	5270.UM02834.1	COG0515	Serine/threonine protein kinase	RTKL	gi|343429647|emb|CBQ73219.1|	conserved hypothetical protein [Sporisorium reilianum SRZ2]	67.18	4	|GO:0004672; protein kinase activity; Molecular Function|GO:0004674; protein serine/threonine kinase activity; Molecular Function|GO:0005524; ATP binding; Molecular Function|GO:0006468; protein phosphorylation; Biological Process	5	|IPR000719; Protein kinase, catalytic domain|IPR002290; Serine/threonine-protein kinase domain|IPR011009; Protein kinase-like domain|IPR017442; Serine/threonine-protein kinase-like domain|IPR020635; Tyrosine-protein kinase, catalytic domain
scaffold12	346488	G/C_3101.56_79_Hom	NON_SYNONYMOUS_CODING	g453	9143772	9147578		scaffold12	PHI:1037	Cla4	CAO82106	TX:5111	Claviceps purpurea	Loss of pathogenicity		UM02834	64.58	sr13879	66.9		UHOR_04468	67.23		2834	jgi|Ustma1|2834|UM02834	64.58	CBM50	Modules of approx. 50 residues found attached to various enzymes from families GH18, GH19, GH23, GH24, GH25 and GH73, i.e. enzymes cleaving either chitin or peptidoglycan. Binding to chitopentaose demonstrated in the case of Pteris ryukyuensis chitinase A [Ohnuma T et al. (2008) J. Biol. Chem. 283:5178-87 (PMID: 18083709)]. CBM50 modules are also found in a multitude of other enzymes targeting th…	ddi:DDB_G0281557	K04424	ZAK, MLTK	sterile alpha motif and leucine zipper containing kinase AZK	2.7.11.25	Metabolism; Enzyme Families; Protein kinases [BR:ko01001] Environmental Information Processing; Signal Transduction; MAPK signaling pathway [PATH:ko04010] Cellular Processes; Cell Communication; Tight junction [PATH:ko04530]	5270.UM02834.1	COG0515	Serine/threonine protein kinase	RTKL	gi|343429647|emb|CBQ73219.1|	conserved hypothetical protein [Sporisorium reilianum SRZ2]	67.18	4	|GO:0004672; protein kinase activity; Molecular Function|GO:0004674; protein serine/threonine kinase activity; Molecular Function|GO:0005524; ATP binding; Molecular Function|GO:0006468; protein phosphorylation; Biological Process	5	|IPR000719; Protein kinase, catalytic domain|IPR002290; Serine/threonine-protein kinase domain|IPR011009; Protein kinase-like domain|IPR017442; Serine/threonine-protein kinase-like domain|IPR020635; Tyrosine-protein kinase, catalytic domain
scaffold1	348269	T/C_1540.48_50_Hom	NON_SYNONYMOUS_CODING	g4583	16543681	16545570		scaffold1	PHI:693	GCS1	AAX55972	TX:5207	Cryptococcus neoformans	Loss of pathogenicity		UM04496	78.57	sr15379	79.5		UHOR_06466	82.04		4496	jgi|Ustma1|4496|UM04496	78.57	GT21	UDP-Glc: ceramide &beta;-glucosyltransferase (EC 2.4.1.80).	uma:UM04496.1	K00720	UGCG	ceramide glucosyltransferase	2.4.1.80	Metabolism; Lipid Metabolism; Sphingolipid metabolism [PATH:ko00600] Metabolism; Glycan Biosynthesis and Metabolism; Glycosyltransferases [BR:ko01003]	5270.UM04496.1	COG1215	Glycosyltransferases, probably involved in cell wall biogenesis	M	gi|71020825|ref|XP_760643.1|	hypothetical protein UM04496.1 [Ustilago maydis 521]	78.75
scaffold1	381494	C/T_2787.1_68_Hom	NON_SYNONYMOUS_CODING	g4594	16509241	16518164		scaffold1	PHI:22	UAC1	AAA57469	TX:5270	Ustilago maydis	Loss of pathogenicity		UM05232	54.87	sr13141	78.07		UHOR_03218	77.5		5232	jgi|Ustma1|5232|UM05232	54.87			uma:UM05232.1	K01768	E4.6.1.1	adenylate cyclase	4.6.1.1	Metabolism; Nucleotide Metabolism; Purine metabolism [PATH:ko00230] Cellular Processes; Cell Growth and Death; Meiosis - yeast [PATH:ko04113]	5270.UM05232.1	COG4886	Leucine-rich repeat (LRR) protein	S	gi|343428888|emb|CBQ72433.1|	Adenylate cyclase [Sporisorium reilianum SRZ2]	78.19	6	|GO:0003824; catalytic activity; Molecular Function|GO:0005515; protein binding; Molecular Function|GO:0007165; signal transduction; Biological Process|GO:0009190; cyclic nucleotide biosynthetic process; Biological Process|GO:0016849; phosphorus-oxygen lyase activity; Molecular Function|GO:0023034; intracellular signaling pathway; Biological Process	6	|IPR000159; Ras-association|IPR001054; Adenylyl cyclase class-3/4/guanylyl cyclase|IPR001611; Leucine-rich repeat|IPR001932; Protein phosphatase 2C-like|IPR003591; Leucine-rich repeat, typical subtype|IPR014045; Protein phosphatase 2C, N-terminal
scaffold1	376966	G/A_3740.13_89_Hom	NON_SYNONYMOUS_CODING	g4594	16509241	16518164		scaffold1	PHI:22	UAC1	AAA57469	TX:5270	Ustilago maydis	Loss of pathogenicity		UM05232	54.87	sr13141	78.07		UHOR_03218	77.5		5232	jgi|Ustma1|5232|UM05232	54.87			uma:UM05232.1	K01768	E4.6.1.1	adenylate cyclase	4.6.1.1	Metabolism; Nucleotide Metabolism; Purine metabolism [PATH:ko00230] Cellular Processes; Cell Growth and Death; Meiosis - yeast [PATH:ko04113]	5270.UM05232.1	COG4886	Leucine-rich repeat (LRR) protein	S	gi|343428888|emb|CBQ72433.1|	Adenylate cyclase [Sporisorium reilianum SRZ2]	78.19	6	|GO:0003824; catalytic activity; Molecular Function|GO:0005515; protein binding; Molecular Function|GO:0007165; signal transduction; Biological Process|GO:0009190; cyclic nucleotide biosynthetic process; Biological Process|GO:0016849; phosphorus-oxygen lyase activity; Molecular Function|GO:0023034; intracellular signaling pathway; Biological Process	6	|IPR000159; Ras-association|IPR001054; Adenylyl cyclase class-3/4/guanylyl cyclase|IPR001611; Leucine-rich repeat|IPR001932; Protein phosphatase 2C-like|IPR003591; Leucine-rich repeat, typical subtype|IPR014045; Protein phosphatase 2C, N-terminal
scaffold4	7831	C/G_2766.36_66_Hom	NON_SYNONYMOUS_CODING	g469	3926110	3930333		scaffold4	PHI:418	MST11		TX:148305	Magnaporthe grisea	Loss of pathogenicity		UM02244	63	sr13440	67.05		UHOR_03696	65.59		2244	jgi|Ustma1|2244|UM02244	63	CBM13	Modules of approx. 150 residues which always appear as a threefold internal repeat. The only apparent exception to this, xylanase II of Actinomadura sp. FC7 (GenBank U08894), is in fact not completely sequenced. These modules were first identified in several plant lectins such as ricin or agglutinin of Ricinus communis which bind galactose residues. The three-dimensional structure of a plant lect…	spo:SPBC21.06c	K00924	E2.7.1.-	--	--	Unclassified; Cellular Processes and Signaling; Signal transduction mechanisms	5270.UM02244.1	COG0515	Serine/threonine protein kinase	RTKL	gi|343427445|emb|CBQ70972.1|	related to ser/thr protein kinase [Sporisorium reilianum SRZ2]	77.18	5	|GO:0004672; protein kinase activity; Molecular Function|GO:0004674; protein serine/threonine kinase activity; Molecular Function|GO:0005515; protein binding; Molecular Function|GO:0005524; ATP binding; Molecular Function|GO:0006468; protein phosphorylation; Biological Process	9	|IPR000719; Protein kinase, catalytic domain|IPR001245; Serine-threonine/tyrosine-protein kinase|IPR001715; Calponin homology domain|IPR002290; Serine/threonine-protein kinase domain|IPR008271; Serine/threonine-protein kinase, active site|IPR011009; Protein kinase-like domain|IPR017441; Protein kinase, ATP binding site|IPR017442; Serine/threonine-protein kinase-like domain|IPR020635; Tyrosine-pro…
scaffold4	6321	G/A_3271.37_78_Hom	NON_SYNONYMOUS_CODING	g469	3926110	3930333		scaffold4	PHI:418	MST11		TX:148305	Magnaporthe grisea	Loss of pathogenicity		UM02244	63	sr13440	67.05		UHOR_03696	65.59		2244	jgi|Ustma1|2244|UM02244	63	CBM13	Modules of approx. 150 residues which always appear as a threefold internal repeat. The only apparent exception to this, xylanase II of Actinomadura sp. FC7 (GenBank U08894), is in fact not completely sequenced. These modules were first identified in several plant lectins such as ricin or agglutinin of Ricinus communis which bind galactose residues. The three-dimensional structure of a plant lect…	spo:SPBC21.06c	K00924	E2.7.1.-	--	--	Unclassified; Cellular Processes and Signaling; Signal transduction mechanisms	5270.UM02244.1	COG0515	Serine/threonine protein kinase	RTKL	gi|343427445|emb|CBQ70972.1|	related to ser/thr protein kinase [Sporisorium reilianum SRZ2]	77.18	5	|GO:0004672; protein kinase activity; Molecular Function|GO:0004674; protein serine/threonine kinase activity; Molecular Function|GO:0005515; protein binding; Molecular Function|GO:0005524; ATP binding; Molecular Function|GO:0006468; protein phosphorylation; Biological Process	9	|IPR000719; Protein kinase, catalytic domain|IPR001245; Serine-threonine/tyrosine-protein kinase|IPR001715; Calponin homology domain|IPR002290; Serine/threonine-protein kinase domain|IPR008271; Serine/threonine-protein kinase, active site|IPR011009; Protein kinase-like domain|IPR017441; Protein kinase, ATP binding site|IPR017442; Serine/threonine-protein kinase-like domain|IPR020635; Tyrosine-pro…
scaffold4	9003	G/C_2462.95_68_Hom	NON_SYNONYMOUS_CODING	g469	3926110	3930333		scaffold4	PHI:418	MST11		TX:148305	Magnaporthe grisea	Loss of pathogenicity		UM02244	63	sr13440	67.05		UHOR_03696	65.59		2244	jgi|Ustma1|2244|UM02244	63	CBM13	Modules of approx. 150 residues which always appear as a threefold internal repeat. The only apparent exception to this, xylanase II of Actinomadura sp. FC7 (GenBank U08894), is in fact not completely sequenced. These modules were first identified in several plant lectins such as ricin or agglutinin of Ricinus communis which bind galactose residues. The three-dimensional structure of a plant lect…	spo:SPBC21.06c	K00924	E2.7.1.-	--	--	Unclassified; Cellular Processes and Signaling; Signal transduction mechanisms	5270.UM02244.1	COG0515	Serine/threonine protein kinase	RTKL	gi|343427445|emb|CBQ70972.1|	related to ser/thr protein kinase [Sporisorium reilianum SRZ2]	77.18	5	|GO:0004672; protein kinase activity; Molecular Function|GO:0004674; protein serine/threonine kinase activity; Molecular Function|GO:0005515; protein binding; Molecular Function|GO:0005524; ATP binding; Molecular Function|GO:0006468; protein phosphorylation; Biological Process	9	|IPR000719; Protein kinase, catalytic domain|IPR001245; Serine-threonine/tyrosine-protein kinase|IPR001715; Calponin homology domain|IPR002290; Serine/threonine-protein kinase domain|IPR008271; Serine/threonine-protein kinase, active site|IPR011009; Protein kinase-like domain|IPR017441; Protein kinase, ATP binding site|IPR017442; Serine/threonine-protein kinase-like domain|IPR020635; Tyrosine-pro…
scaffold4	6031	G/C_3028.32_75_Hom	NON_SYNONYMOUS_CODING	g469	3926110	3930333		scaffold4	PHI:418	MST11		TX:148305	Magnaporthe grisea	Loss of pathogenicity		UM02244	63	sr13440	67.05		UHOR_03696	65.59		2244	jgi|Ustma1|2244|UM02244	63	CBM13	Modules of approx. 150 residues which always appear as a threefold internal repeat. The only apparent exception to this, xylanase II of Actinomadura sp. FC7 (GenBank U08894), is in fact not completely sequenced. These modules were first identified in several plant lectins such as ricin or agglutinin of Ricinus communis which bind galactose residues. The three-dimensional structure of a plant lect…	spo:SPBC21.06c	K00924	E2.7.1.-	--	--	Unclassified; Cellular Processes and Signaling; Signal transduction mechanisms	5270.UM02244.1	COG0515	Serine/threonine protein kinase	RTKL	gi|343427445|emb|CBQ70972.1|	related to ser/thr protein kinase [Sporisorium reilianum SRZ2]	77.18	5	|GO:0004672; protein kinase activity; Molecular Function|GO:0004674; protein serine/threonine kinase activity; Molecular Function|GO:0005515; protein binding; Molecular Function|GO:0005524; ATP binding; Molecular Function|GO:0006468; protein phosphorylation; Biological Process	9	|IPR000719; Protein kinase, catalytic domain|IPR001245; Serine-threonine/tyrosine-protein kinase|IPR001715; Calponin homology domain|IPR002290; Serine/threonine-protein kinase domain|IPR008271; Serine/threonine-protein kinase, active site|IPR011009; Protein kinase-like domain|IPR017441; Protein kinase, ATP binding site|IPR017442; Serine/threonine-protein kinase-like domain|IPR020635; Tyrosine-pro…
scaffold4	5762	G/C_3314.32_79_Hom	NON_SYNONYMOUS_CODING	g469	3926110	3930333		scaffold4	PHI:418	MST11		TX:148305	Magnaporthe grisea	Loss of pathogenicity		UM02244	63	sr13440	67.05		UHOR_03696	65.59		2244	jgi|Ustma1|2244|UM02244	63	CBM13	Modules of approx. 150 residues which always appear as a threefold internal repeat. The only apparent exception to this, xylanase II of Actinomadura sp. FC7 (GenBank U08894), is in fact not completely sequenced. These modules were first identified in several plant lectins such as ricin or agglutinin of Ricinus communis which bind galactose residues. The three-dimensional structure of a plant lect…	spo:SPBC21.06c	K00924	E2.7.1.-	--	--	Unclassified; Cellular Processes and Signaling; Signal transduction mechanisms	5270.UM02244.1	COG0515	Serine/threonine protein kinase	RTKL	gi|343427445|emb|CBQ70972.1|	related to ser/thr protein kinase [Sporisorium reilianum SRZ2]	77.18	5	|GO:0004672; protein kinase activity; Molecular Function|GO:0004674; protein serine/threonine kinase activity; Molecular Function|GO:0005515; protein binding; Molecular Function|GO:0005524; ATP binding; Molecular Function|GO:0006468; protein phosphorylation; Biological Process	9	|IPR000719; Protein kinase, catalytic domain|IPR001245; Serine-threonine/tyrosine-protein kinase|IPR001715; Calponin homology domain|IPR002290; Serine/threonine-protein kinase domain|IPR008271; Serine/threonine-protein kinase, active site|IPR011009; Protein kinase-like domain|IPR017441; Protein kinase, ATP binding site|IPR017442; Serine/threonine-protein kinase-like domain|IPR020635; Tyrosine-pro…
scaffold1	1415536	C/A_3112.31_78_Hom	NON_SYNONYMOUS_CODING	g4969	15476284	15479877		scaffold1	PHI:169	CLTA1	AAG25917	TX:290576	Colletotrichum lindemuthianum	Loss of pathogenicity		UM01828	64.74	sr12909	67.74		UHOR_02715	61.97		1828	jgi|Ustma1|1828|UM01828	64.74									5270.UM01828.1	euNOG04110	Annotation not available	K	gi|343428522|emb|CBQ72052.1|	conserved hypothetical protein [Sporisorium reilianum SRZ2]	68.97	6	|GO:0003677; DNA binding; Molecular Function|GO:0003700; sequence-specific DNA binding transcription factor activity; Molecular Function|GO:0005634; nucleus; Cellular Component|GO:0006350; transcription; Biological Process|GO:0006355; regulation of transcription, DNA-dependent; Biological Process|GO:0008270; zinc ion binding; Molecular Function	2	|IPR001138; Zn(2)-C6 fungal-type DNA-binding domain|IPR007219; Transcription factor, fungi
scaffold42	126736	C/G_2326.32_76_Hom	NON_SYNONYMOUS_CODING	g5252	21156100	21157389		scaffold42	PHI:157	TOXF	AAD45321	TX:5017	Cochliobolus carbonum	Loss of pathogenicity		UM02783	80.96	sr13842	81.47		UHOR_04431	80.51		2783	jgi|Ustma1|2783|UM02783	80.96			uma:UM02783.1	K00826	E2.6.1.42, ilvE	branched-chain amino acid aminotransferase	2.6.1.42	Metabolism; Amino Acid Metabolism; Valine, leucine and isoleucine degradation [PATH:ko00280] Metabolism; Amino Acid Metabolism; Valine, leucine and isoleucine biosynthesis [PATH:ko00290] Metabolism; Metabolism of Cofactors and Vitamins; Pantothenate and CoA biosynthesis [PATH:ko00770]	5270.UM02783.1	KOG0975	Branched chain aminotransferase BCAT1, pyridoxal phosphate enzymes type IV superfamily	E	gi|343429609|emb|CBQ73182.1|	related to branched-chain amino acid aminotransferase [Sporisorium reilianum SRZ2]	81.47	4	|GO:0003824; catalytic activity; Molecular Function|GO:0004084; branched-chain-amino-acid transaminase activity; Molecular Function|GO:0008152; metabolic process; Biological Process|GO:0009081; branched chain family amino acid metabolic process; Biological Process	2	|IPR001544; Aminotransferase, class IV|IPR005786; Branched-chain amino acid aminotransferase II
scaffold42	126419	G/C_2766.77_69_Hom	NON_SYNONYMOUS_CODING	g5252	21156100	21157389		scaffold42	PHI:157	TOXF	AAD45321	TX:5017	Cochliobolus carbonum	Loss of pathogenicity		UM02783	80.96	sr13842	81.47		UHOR_04431	80.51		2783	jgi|Ustma1|2783|UM02783	80.96			uma:UM02783.1	K00826	E2.6.1.42, ilvE	branched-chain amino acid aminotransferase	2.6.1.42	Metabolism; Amino Acid Metabolism; Valine, leucine and isoleucine degradation [PATH:ko00280] Metabolism; Amino Acid Metabolism; Valine, leucine and isoleucine biosynthesis [PATH:ko00290] Metabolism; Metabolism of Cofactors and Vitamins; Pantothenate and CoA biosynthesis [PATH:ko00770]	5270.UM02783.1	KOG0975	Branched chain aminotransferase BCAT1, pyridoxal phosphate enzymes type IV superfamily	E	gi|343429609|emb|CBQ73182.1|	related to branched-chain amino acid aminotransferase [Sporisorium reilianum SRZ2]	81.47	4	|GO:0003824; catalytic activity; Molecular Function|GO:0004084; branched-chain-amino-acid transaminase activity; Molecular Function|GO:0008152; metabolic process; Biological Process|GO:0009081; branched chain family amino acid metabolic process; Biological Process	2	|IPR001544; Aminotransferase, class IV|IPR005786; Branched-chain amino acid aminotransferase II
scaffold44	20111	C/G_1537.15_52_Hom	NON_SYNONYMOUS_CODING	g5261	19838816	19841250		scaffold44	PHI:864	ZafA	ABJ98717	TX:5085	Aspergillus fumigatus	Loss of pathogenicity		UM00264	38.03	sr11615	35.21		UHOR_00413	35.14		264	jgi|Ustma1|264|UM00264	32.03			spu:593964	K09232	GLIS1_3	zinc finger protein GLIS1/3	--	Genetic Information Processing; Transcription; Transcription factors [BR:ko03000]	5270.UM00264.1	fuNOG04779	Specific RNA polymerase II transcription factor	A	gi|323507794|emb|CBQ67665.1|	related to ZAP1-metalloregulatory protein involved in zinc-responsive transcriptional regulation [Sporisorium reilianum SRZ2]	59.97
scaffold35	69387	C/G_3270.67_78_Hom	NON_SYNONYMOUS_CODING	g5381	20435598	20438629		scaffold35	PHI:451	PMT1	AAC31119	TX:5476	Candida albicans	Loss of pathogenicity		UM06173	77.53	sr16153	38.34		UHOR_08752	77.73		6173	jgi|Ustma1|6173|UM06173	77.53	GT39	Dol-P-Man: protein &alpha;-mannosyltransferase (EC 2.4.1.109)	uma:UM06173.1	K00728	POMT	dolichyl-phosphate-mannose-protein mannosyltransferase	2.4.1.109	Metabolism; Glycan Biosynthesis and Metabolism; Glycosyltransferases [BR:ko01003] Metabolism; Glycan Biosynthesis and Metabolism; O-Mannosyl glycan biosynthesis [PATH:ko00514]	5270.UM06173.1	COG1928	Dolichyl-phosphate-mannose--protein O-mannosyl transferase	O	gi|343427919|emb|CBQ71444.1|	related to dolichyl-phosphate-mannose-protein mannosyltransferase [Sporisorium reilianum SRZ2]	80.34	3	|GO:0000030; mannosyltransferase activity; Molecular Function|GO:0006493; protein O-linked glycosylation; Biological Process|GO:0016020; membrane; Cellular Component	3	|IPR003342; Glycosyl transferase, family 39|IPR003608; MIR|IPR016093; MIR motif
scaffold35	69857	G/C_3024.02_74_Hom	NON_SYNONYMOUS_CODING	g5381	20435598	20438629		scaffold35	PHI:451	PMT1	AAC31119	TX:5476	Candida albicans	Loss of pathogenicity		UM06173	77.53	sr16153	38.34		UHOR_08752	77.73		6173	jgi|Ustma1|6173|UM06173	77.53	GT39	Dol-P-Man: protein &alpha;-mannosyltransferase (EC 2.4.1.109)	uma:UM06173.1	K00728	POMT	dolichyl-phosphate-mannose-protein mannosyltransferase	2.4.1.109	Metabolism; Glycan Biosynthesis and Metabolism; Glycosyltransferases [BR:ko01003] Metabolism; Glycan Biosynthesis and Metabolism; O-Mannosyl glycan biosynthesis [PATH:ko00514]	5270.UM06173.1	COG1928	Dolichyl-phosphate-mannose--protein O-mannosyl transferase	O	gi|343427919|emb|CBQ71444.1|	related to dolichyl-phosphate-mannose-protein mannosyltransferase [Sporisorium reilianum SRZ2]	80.34	3	|GO:0000030; mannosyltransferase activity; Molecular Function|GO:0006493; protein O-linked glycosylation; Biological Process|GO:0016020; membrane; Cellular Component	3	|IPR003342; Glycosyl transferase, family 39|IPR003608; MIR|IPR016093; MIR motif
scaffold35	144154	A/G_3227.04_81_Hom	NON_SYNONYMOUS_CODING	g5404	20511138	20512961		scaffold35	PHI:133	AKT1	BAA36588	TX:5599	Alternaria alternata	Loss of pathogenicity		UM06153	78.48	sr15365	53.68		UHOR_01783	33.82		6153	jgi|Ustma1|6153|UM06153	78.48			tad:TRIADDRAFT_56202	K01904	E6.2.1.12	4-coumarate--CoA ligase	6.2.1.12	Metabolism; Amino Acid Metabolism; Phenylalanine metabolism [PATH:ko00360] Metabolism; Metabolism of Cofactors and Vitamins; Ubiquinone and other terpenoid-quinone biosynthesis [PATH:ko00130] Metabolism; Biosynthesis of Other Secondary Metabolites; Phenylpropanoid biosynthesis [PATH:ko00940]	5270.UM06153.1	KOG1176	Acyl-CoA synthetase	I	gi|71024141|ref|XP_762300.1|	hypothetical protein UM06153.1 [Ustilago maydis 521]	78.48	2	|GO:0003824; catalytic activity; Molecular Function|GO:0008152; metabolic process; Biological Process	1	|IPR000873; AMP-dependent synthetase/ligase
scaffold48	91201	G/T_2510.95_66_Hom	NON_SYNONYMOUS_CODING	g5443	10077073	10079553		scaffold48	PHI:864	ZafA	ABJ98717	TX:5085	Aspergillus fumigatus	Loss of pathogenicity		UM03167	68.5	sr14210	69.38		UHOR_04942	77.2		3167	jgi|Ustma1|3167|UM03167	68.5			ecb:100052339	K09229	ZKSCAN	KRAB and SCAN domains-containing zinc finger protein	--	Genetic Information Processing; Transcription; Transcription factors [BR:ko03000]	5270.UM03167.1	fuNOG07363	Annotation not available	K	gi|319411505|emb|CBQ73549.1|	related to endothelial zinc finger protein induced by tumor necrosis factor alpha [Sporisorium reilianum SRZ2]	77.84
scaffold48	91493	T/A_2388.98_58_Hom	NON_SYNONYMOUS_CODING	g5443	10077073	10079553		scaffold48	PHI:864	ZafA	ABJ98717	TX:5085	Aspergillus fumigatus	Loss of pathogenicity		UM03167	68.5	sr14210	69.38		UHOR_04942	77.2		3167	jgi|Ustma1|3167|UM03167	68.5			ecb:100052339	K09229	ZKSCAN	KRAB and SCAN domains-containing zinc finger protein	--	Genetic Information Processing; Transcription; Transcription factors [BR:ko03000]	5270.UM03167.1	fuNOG07363	Annotation not available	K	gi|319411505|emb|CBQ73549.1|	related to endothelial zinc finger protein induced by tumor necrosis factor alpha [Sporisorium reilianum SRZ2]	77.84
scaffold50	35012	A/T_1644.33_65_Hom	NON_SYNONYMOUS_CODING	g5504	19234451	19236535		scaffold50	PHI:133	AKT1	BAA36588	TX:5599	Alternaria alternata	Loss of pathogenicity		UM05450	76.98	sr16134	76.83		UHOR_07817	78.71		5450	jgi|Ustma1|5450|UM05450	76.98			uma:UM05450.1	K01897	ACSL, fadD	long-chain acyl-CoA synthetase	6.2.1.3	Metabolism; Lipid Metabolism; Fatty acid metabolism [PATH:ko00071] Metabolism; Lipid Metabolism; Lipid biosynthesis proteins [BR:ko01004] Cellular Processes; Transport and Catabolism; Peroxisome [PATH:ko04146] Organismal Systems; Endocrine System; Adipocytokine signaling pathway [PATH:ko04920] Organismal Systems; Endocrine System; PPAR signaling pathway [PATH:ko03320]	5270.UM05450.1	KOG1256	Long-chain acyl-CoA synthetases (AMP-forming)	I	gi|343426330|emb|CBQ69860.1|	related to Long-chain-fatty-acid--CoA ligase 6 [Sporisorium reilianum SRZ2]	76.83	2	|GO:0003824; catalytic activity; Molecular Function|GO:0008152; metabolic process; Biological Process	2	|IPR000873; AMP-dependent synthetase/ligase|IPR020845; AMP-binding, conserved site
scaffold50	40866	G/A_1660.75_44_Hom	NON_SYNONYMOUS_CODING	g5505	19229886	19234214		scaffold50	PHI:187	RUM1	AAG02418	TX:5270	Ustilago maydis	Loss of pathogenicity		UM05449	58.21	sr16133	60.84		UHOR_07813	61.67		5449	jgi|Ustma1|5449|UM05449	58.21			cin:100180205	K06709	JMJD2, JHDM3	jumonji domain-containing protein 2	1.14.11.-	Genetic Information Processing; Replication and Repair; Chromosome [BR:ko03036]	5270.UM05449.1	KOG0958	DNA damage-responsive repressor GIS1/RPH1, jumonji superfamily	L	gi|343426329|emb|CBQ69859.1|	related to RPH1-Transcriptional repressor of PHR1 [Sporisorium reilianum SRZ2]	62.53	1	|GO:0005515; protein binding; Molecular Function	3	|IPR003347; Transcription factor jumonji/aspartyl beta-hydroxylase|IPR003349; Transcription factor jumonji, JmjN|IPR013129; Transcription factor jumonji
scaffold45	29116	T/C_2721.71_66_Hom	NON_SYNONYMOUS_CODING	g5642	11658923	11661511		scaffold45	PHI:226	PEX6	AAK16738	TX:5462	Colletotrichum lagenarium	Loss of pathogenicity		UM03565	77.08	sr14560	77.27		UHOR_05475	78.02		3565	jgi|Ustma1|3565|UM03565	77.08			ptr:461474	K13525	VCP, CDC48	transitional endoplasmic reticulum ATPase	--	Genetic Information Processing; Folding, Sorting and Degradation; Protein processing in endoplasmic reticulum [PATH:ko04141] Unclassified; Cellular Processes and Signaling; Other transporters	5270.UM03565.1	COG0464	ATPases of the AAA+ class	O	gi|319411987|emb|CBQ74030.1|	related to AFG2-ATPase of the CDC48/PAS1/SEC18 (AAA) family [Sporisorium reilianum SRZ2]	77.27	3	|GO:0000166; nucleotide binding; Molecular Function|GO:0005524; ATP binding; Molecular Function|GO:0017111; nucleoside-triphosphatase activity; Molecular Function	3	|IPR003593; ATPase, AAA+ type, core|IPR003959; ATPase, AAA-type, core|IPR003960; ATPase, AAA-type, conserved site
scaffold31	95959	A/G_3317.65_80_Hom	NON_SYNONYMOUS_CODING	g5817	18209147	18215041		scaffold31	PHI:1018	ABC3	AAZ81480	TX:148305	Magnaporthe grisea	Loss of pathogenicity		UM05114	71.99	sr13017	77.05		UHOR_03047	67.39		5114	jgi|Ustma1|5114|UM05114	71.99	GT4	sucrose synthase (EC 2.4.1.13); sucrose-phosphate synthase (EC 2.4.1.14); &alpha;-glucosyltransferase (EC 2.4.1.52); lipopolysaccharide N-acetylglucosaminyltransferase (EC 2.4.1.56); GDP-Man &alpha;-mannosyltransferase (EC 2.4.1.-); 1,2-diacylglycerol 3-glucosyltransferase (EC 2.4.1.157); diglucosyl diacylglycerol synthase (EC 2.4.1.208); digalactosyldiacylglycerol synthase (EC 2.4.1.141); trehal…	afm:AFUA_3G03670	K01552	E3.6.3.-	--	--	Unclassified; Metabolism; Others	5270.UM05114.1	KOG0055	Multidrug/pheromone exporter, ABC superfamily	Q	gi|343428764|emb|CBQ72309.1|	related to multidrug resistance protein 4 [Sporisorium reilianum SRZ2]	77.46	8	|GO:0000166; nucleotide binding; Molecular Function|GO:0005524; ATP binding; Molecular Function|GO:0006810; transport; Biological Process|GO:0016021; integral to membrane; Cellular Component|GO:0016887; ATPase activity; Molecular Function|GO:0017111; nucleoside-triphosphatase activity; Molecular Function|GO:0042626; ATPase activity, coupled to transmembrane movement of substances; Molecular Funct…	6	|IPR001140; ABC transporter, transmembrane domain|IPR003439; ABC transporter-like|IPR003593; ATPase, AAA+ type, core|IPR011527; ABC transporter, transmembrane domain, type 1|IPR017871; ABC transporter, conserved site|IPR017940; ABC transporter integral membrane type 1
scaffold31	149708	T/C_2365.07_58_Hom	NON_SYNONYMOUS_CODING	g5834	18159307	18163809		scaffold31	PHI:1018	ABC3	AAZ81480	TX:148305	Magnaporthe grisea	Loss of pathogenicity		UM05096	72.59	sr12998	69.09		UHOR_03028	75.27		5096	jgi|Ustma1|5096|UM05096	72.59	GT4	sucrose synthase (EC 2.4.1.13); sucrose-phosphate synthase (EC 2.4.1.14); &alpha;-glucosyltransferase (EC 2.4.1.52); lipopolysaccharide N-acetylglucosaminyltransferase (EC 2.4.1.56); GDP-Man &alpha;-mannosyltransferase (EC 2.4.1.-); 1,2-diacylglycerol 3-glucosyltransferase (EC 2.4.1.157); diglucosyl diacylglycerol synthase (EC 2.4.1.208); digalactosyldiacylglycerol synthase (EC 2.4.1.141); trehal…	mgr:MGG_00141	K05658	ABCB1	ATP-binding cassette, subfamily B (MDR/TAP), member 1	--	Environmental Information Processing; Membrane Transport; Transporters [BR:ko02000] Environmental Information Processing; Membrane Transport; ABC transporters [PATH:ko02010] Environmental Information Processing; Signaling Molecules and Interaction; Cellular antigens [BR:ko04090]	5270.UM05096.1	COG1132	ABC-type multidrug transport system, ATPase and permease components	V	gi|71022025|ref|XP_761243.1|	hypothetical protein UM05096.1 [Ustilago maydis 521]	74.12	8	|GO:0000166; nucleotide binding; Molecular Function|GO:0005524; ATP binding; Molecular Function|GO:0006810; transport; Biological Process|GO:0016021; integral to membrane; Cellular Component|GO:0016887; ATPase activity; Molecular Function|GO:0017111; nucleoside-triphosphatase activity; Molecular Function|GO:0042626; ATPase activity, coupled to transmembrane movement of substances; Molecular Funct…	6	|IPR001140; ABC transporter, transmembrane domain|IPR003439; ABC transporter-like|IPR003593; ATPase, AAA+ type, core|IPR011527; ABC transporter, transmembrane domain, type 1|IPR017871; ABC transporter, conserved site|IPR017940; ABC transporter integral membrane type 1
scaffold53	16659	G/C_3014.22_80_Hom	NON_SYNONYMOUS_CODING	g5946	10134293	10135276		scaffold53	PHI:509	AFT3	BAB69078	TX:5599	Alternaria alternata	Loss of pathogenicity		UM03158	80.51	sr14201	84.39		UHOR_04928	78.91		3158	jgi|Ustma1|3158|UM03158	80.51			uma:UM03158.1	K01692	E4.2.1.17, paaG	enoyl-CoA hydratase	4.2.1.17	Metabolism; Carbohydrate Metabolism; Propanoate metabolism [PATH:ko00640] Metabolism; Carbohydrate Metabolism; Butanoate metabolism [PATH:ko00650] Metabolism; Lipid Metabolism; Fatty acid metabolism [PATH:ko00071] Metabolism; Amino Acid Metabolism; Valine, leucine and isoleucine degradation [PATH:ko00280] Metabolism; Amino Acid Metabolism; Lysine degradation [PATH:ko00310] Metabolism; Amino Acid …	5270.UM03158.1	COG1024	Enoyl-CoA hydratase/carnithine racemase	I	gi|319411514|emb|CBQ73558.1|	related to enoyl-CoA hydratase [Sporisorium reilianum SRZ2]	84.01	2	|GO:0003824; catalytic activity; Molecular Function|GO:0008152; metabolic process; Biological Process	1	|IPR001753; Crotonase, core
scaffold70	21080	G/T_3152.71_86_Hom	NON_SYNONYMOUS_CODING	g5994	8228306	8229088		scaffold70	PHI:420	SOD2	AAS19620	TX:292817	Cryptococcus gattii	Loss of pathogenicity		UM02453	89.43	sr14144	66.5		UHOR_04012	89.52		2453	jgi|Ustma1|2453|UM02453	89.43			uma:UM02453.1	K04564	E1.15.1.1A, sodA, sodB, SOD2	superoxide dismutase, Fe-Mn family	1.15.1.1	Cellular Processes; Transport and Catabolism; Peroxisome [PATH:ko04146] Human Diseases; Neurodegenerative Diseases; Huntington's disease [PATH:ko05016]	5270.UM02453.1	fuNOG08676	Destroys radicals which are normally produced within the cells and which are toxic to biological protein	P	gi|71013492|ref|XP_758600.1|	hypothetical protein UM02453.1 [Ustilago maydis 521]	89.43	4	|GO:0004784; superoxide dismutase activity; Molecular Function|GO:0006801; superoxide metabolic process; Biological Process|GO:0046872; metal ion binding; Molecular Function|GO:0055114; oxidation-reduction process; Biological Process	4	|IPR001189; Manganese/iron superoxide dismutase|IPR019831; Manganese/iron superoxide dismutase, N-terminal|IPR019832; Manganese/iron superoxide dismutase, C-terminal|IPR019833; Manganese/iron superoxide dismutase, binding site
scaffold39	85175	C/A_2376.18_57_Hom	NON_SYNONYMOUS_CODING	g6063	14336471	14341024		scaffold39	PHI:1018	ABC3	AAZ81480	TX:148305	Magnaporthe grisea	Loss of pathogenicity		UM04437	69.25	sr15323	66.49		UHOR_06930	73.29		4437	jgi|Ustma1|4437|UM04437	69.25	GT4	sucrose synthase (EC 2.4.1.13); sucrose-phosphate synthase (EC 2.4.1.14); &alpha;-glucosyltransferase (EC 2.4.1.52); lipopolysaccharide N-acetylglucosaminyltransferase (EC 2.4.1.56); GDP-Man &alpha;-mannosyltransferase (EC 2.4.1.-); 1,2-diacylglycerol 3-glucosyltransferase (EC 2.4.1.157); diglucosyl diacylglycerol synthase (EC 2.4.1.208); digalactosyldiacylglycerol synthase (EC 2.4.1.141); trehal…	oaa:100083318	K05664	ABCB11	ATP-binding cassette, subfamily B (MDR/TAP), member 11	--	Environmental Information Processing; Membrane Transport; Transporters [BR:ko02000] Environmental Information Processing; Membrane Transport; ABC transporters [PATH:ko02010]	5270.UM04437.1	COG1132	ABC-type multidrug transport system, ATPase and permease components	V	gi|71020707|ref|XP_760584.1|	hypothetical protein UM04437.1 [Ustilago maydis 521]	69.25	8	|GO:0000166; nucleotide binding; Molecular Function|GO:0005524; ATP binding; Molecular Function|GO:0006810; transport; Biological Process|GO:0016021; integral to membrane; Cellular Component|GO:0016887; ATPase activity; Molecular Function|GO:0017111; nucleoside-triphosphatase activity; Molecular Function|GO:0042626; ATPase activity, coupled to transmembrane movement of substances; Molecular Funct…	6	|IPR001140; ABC transporter, transmembrane domain|IPR003439; ABC transporter-like|IPR003593; ATPase, AAA+ type, core|IPR011527; ABC transporter, transmembrane domain, type 1|IPR017871; ABC transporter, conserved site|IPR017940; ABC transporter integral membrane type 1
scaffold39	146524	G/C_79.12_43_Het	NON_SYNONYMOUS_CODING	g6082	14398381	14400710		scaffold39	PHI:100	ADR1	AAA75366	TX:5270	Ustilago maydis	Loss of pathogenicity		UM04456	99.04	sr15343	89.82		UHOR_06957	98.4		4456	jgi|Ustma1|4456|UM04456	99.04	CBM13	Modules of approx. 150 residues which always appear as a threefold internal repeat. The only apparent exception to this, xylanase II of Actinomadura sp. FC7 (GenBank U08894), is in fact not completely sequenced. These modules were first identified in several plant lectins such as ricin or agglutinin of Ricinus communis which bind galactose residues. The three-dimensional structure of a plant lect…	uma:UM04456.1	K04345	PKA	protein kinase A	2.7.11.11	Metabolism; Enzyme Families; Protein kinases [BR:ko01001] Environmental Information Processing; Signal Transduction; MAPK signaling pathway [PATH:ko04010] Environmental Information Processing; Signal Transduction; Wnt signaling pathway [PATH:ko04310] Environmental Information Processing; Signal Transduction; Hedgehog signaling pathway [PATH:ko04340] Environmental Information Processing; Signal Tr…	5270.UM04456.1	COG0515	Serine/threonine protein kinase	RTKL	gi|71020745|ref|XP_760603.1|	hypothetical protein UM04456.1 [Ustilago maydis 521]	93.63	4	|GO:0004672; protein kinase activity; Molecular Function|GO:0004674; protein serine/threonine kinase activity; Molecular Function|GO:0005524; ATP binding; Molecular Function|GO:0006468; protein phosphorylation; Biological Process	8	|IPR000719; Protein kinase, catalytic domain|IPR000961; AGC-kinase, C-terminal|IPR002290; Serine/threonine-protein kinase domain|IPR008271; Serine/threonine-protein kinase, active site|IPR011009; Protein kinase-like domain|IPR017441; Protein kinase, ATP binding site|IPR017442; Serine/threonine-protein kinase-like domain|IPR020635; Tyrosine-protein kinase, catalytic domain
scaffold39	175414	A/G_3355.07_80_Hom	NON_SYNONYMOUS_CODING	g6094	14427378	14430356		scaffold39	PHI:279	CaSPA2	EAK92427	TX:5476	Candida albicans	Loss of pathogenicity		UM04468	78.42	sr15355	82.19		UHOR_06974	81.52		4468	jgi|Ustma1|4468|UM04468	78.42									5270.UM04468.1	euNOG04304	Cytoskeletal regulatory protein binding	Z	gi|343425752|emb|CBQ69286.1|	related to SPA2 protein [Sporisorium reilianum SRZ2]	83.15			1	|IPR013724; Spa2 homology (SHD) of GIT
scaffold137	7654	C/T_1831.56_48_Hom	NON_SYNONYMOUS_CODING	g6403	706560	707979		scaffold137	PHI:324	ACA1	AAU05130	TX:5207	Cryptococcus neoformans	Loss of pathogenicity		UM00248	69.35	sr11600	67.98		UHOR_00389	67.26		248	jgi|Ustma1|248|UM00248	69.35									5270.UM00248.1	KOG2675	Adenylate cyclase-associated protein (CAP/Srv2p)	ZT	gi|323507779|emb|CBQ67650.1|	probable adenylyl-cyclase-associated protein CAP [Sporisorium reilianum SRZ2]	65.36	4	|GO:0000902; cell morphogenesis; Biological Process|GO:0003779; actin binding; Molecular Function|GO:0005488; binding; Molecular Function|GO:0007010; cytoskeleton organization; Biological Process	7	|IPR001837; Adenylate cyclase-associated CAP|IPR006599; CARP motif|IPR013912; Adenylate cyclase-associated CAP, C-terminal|IPR013992; Adenylate cyclase-associated CAP, N-terminal|IPR016098; Cyclase-associated protein CAP/septum formation inhibitor MinC, C-terminal|IPR017901; C-CAP/cofactor C-like domain|IPR018106; CAP, conserved site
scaffold21	76065	G/C_2721.3_66_Hom	NON_SYNONYMOUS_CODING	g6596	17690896	17694306		scaffold21	PHI:172	CRK1	AAD25159	TX:5476	Candida albicans	Loss of pathogenicity		UM04950	74.19	sr15832	72.22		UHOR_07084	69.4		4950	jgi|Ustma1|4950|UM04950	74.19	CBM6	Modules of approx. 120 residues. The cellulose-binding function has been demonstrated in one case on amorphous cellulose and &beta;-1,4-xylan. Some of these modules also bind &beta;-1,3-glucan, &beta;-1,3-1,4-glucan, and &beta;-1,4-glucan.	afm:AFUA_5G05510	K08282	E2.7.11.1	non-specific serine/threonine protein kinase	2.7.11.1	Unclassified; Cellular Processes and Signaling; Signal transduction mechanisms	5270.UM04950.1	COG0515	Serine/threonine protein kinase	RTKL	gi|343425834|emb|CBQ69367.1|	related to cyclin dependent kinase C [Sporisorium reilianum SRZ2]	54.38	4	|GO:0004672; protein kinase activity; Molecular Function|GO:0004674; protein serine/threonine kinase activity; Molecular Function|GO:0005524; ATP binding; Molecular Function|GO:0006468; protein phosphorylation; Biological Process	7	|IPR000719; Protein kinase, catalytic domain|IPR002290; Serine/threonine-protein kinase domain|IPR008271; Serine/threonine-protein kinase, active site|IPR011009; Protein kinase-like domain|IPR017441; Protein kinase, ATP binding site|IPR017442; Serine/threonine-protein kinase-like domain|IPR020635; Tyrosine-protein kinase, catalytic domain
scaffold4	547875	G/T_4074.74_100_Hom	NON_SYNONYMOUS_CODING	g661	3386002	3387711		scaffold4	PHI:593	PEX6	ABG79929	TX:148305	Magnaporthe grisea	Loss of pathogenicity		UM00833	97.88	sr12120	97.88		UHOR_01249	98.11		833	jgi|Ustma1|833|UM00833	97.88			uma:UM00833.1	K03066	PSMC5, RPT6	26S proteasome regulatory subunit T6	--	Genetic Information Processing; Folding, Sorting and Degradation; Proteasome [PATH:ko03050] Genetic Information Processing; Folding, Sorting and Degradation; Proteasome [BR:ko03051]	5270.UM00833.1	COG1222	ATP-dependent 26S proteasome regulatory subunit	O	gi|71004628|ref|XP_756980.1|	hypothetical protein UM00833.1 [Ustilago maydis 521]	97.88	6	|GO:0000166; nucleotide binding; Molecular Function|GO:0005524; ATP binding; Molecular Function|GO:0005737; cytoplasm; Cellular Component|GO:0016787; hydrolase activity; Molecular Function|GO:0017111; nucleoside-triphosphatase activity; Molecular Function|GO:0030163; protein catabolic process; Biological Process	4	|IPR003593; ATPase, AAA+ type, core|IPR003959; ATPase, AAA-type, core|IPR003960; ATPase, AAA-type, conserved site|IPR005937; 26S proteasome subunit P45
scaffold4	548187	T/C_4078.64_97_Hom	NON_SYNONYMOUS_CODING	g661	3386002	3387711		scaffold4	PHI:593	PEX6	ABG79929	TX:148305	Magnaporthe grisea	Loss of pathogenicity		UM00833	97.88	sr12120	97.88		UHOR_01249	98.11		833	jgi|Ustma1|833|UM00833	97.88			uma:UM00833.1	K03066	PSMC5, RPT6	26S proteasome regulatory subunit T6	--	Genetic Information Processing; Folding, Sorting and Degradation; Proteasome [PATH:ko03050] Genetic Information Processing; Folding, Sorting and Degradation; Proteasome [BR:ko03051]	5270.UM00833.1	COG1222	ATP-dependent 26S proteasome regulatory subunit	O	gi|71004628|ref|XP_756980.1|	hypothetical protein UM00833.1 [Ustilago maydis 521]	97.88	6	|GO:0000166; nucleotide binding; Molecular Function|GO:0005524; ATP binding; Molecular Function|GO:0005737; cytoplasm; Cellular Component|GO:0016787; hydrolase activity; Molecular Function|GO:0017111; nucleoside-triphosphatase activity; Molecular Function|GO:0030163; protein catabolic process; Biological Process	4	|IPR003593; ATPase, AAA+ type, core|IPR003959; ATPase, AAA-type, core|IPR003960; ATPase, AAA-type, conserved site|IPR005937; 26S proteasome subunit P45
scaffold21	134043	A/G_2430.38_60_Hom	NON_SYNONYMOUS_CODING	g6614	17634412	17636558		scaffold21	PHI:195	VPS34	CAA70254	TX:5476	Candida albicans	Loss of pathogenicity		-	-	sr15811	55.98		UHOR_07046	55.87							uma:UM04931.1	K00888	PI4K	phosphatidylinositol 4-kinase	2.7.1.67	Metabolism; Carbohydrate Metabolism; Inositol phosphate metabolism [PATH:ko00562] Environmental Information Processing; Signal Transduction; Phosphatidylinositol signaling system [PATH:ko04070]	5270.UM04931.1	COG5032	Phosphatidylinositol kinase and protein kinases of the PI-3 kinase family	TDBLU	gi|343425812|emb|CBQ69345.1|	related to PIK1-phosphatidylinositol 4-kinase [Sporisorium reilianum SRZ2]	80.83
scaffold21	133919	T/A_2798.97_70_Hom	NON_SYNONYMOUS_CODING	g6614	17634412	17636558		scaffold21	PHI:195	VPS34	CAA70254	TX:5476	Candida albicans	Loss of pathogenicity		-	-	sr15811	55.98		UHOR_07046	55.87							uma:UM04931.1	K00888	PI4K	phosphatidylinositol 4-kinase	2.7.1.67	Metabolism; Carbohydrate Metabolism; Inositol phosphate metabolism [PATH:ko00562] Environmental Information Processing; Signal Transduction; Phosphatidylinositol signaling system [PATH:ko04070]	5270.UM04931.1	COG5032	Phosphatidylinositol kinase and protein kinases of the PI-3 kinase family	TDBLU	gi|343425812|emb|CBQ69345.1|	related to PIK1-phosphatidylinositol 4-kinase [Sporisorium reilianum SRZ2]	80.83
scaffold21	133687	T/C_2546.49_64_Hom	NON_SYNONYMOUS_CODING	g6614	17634412	17636558		scaffold21	PHI:195	VPS34	CAA70254	TX:5476	Candida albicans	Loss of pathogenicity		-	-	sr15811	55.98		UHOR_07046	55.87							uma:UM04931.1	K00888	PI4K	phosphatidylinositol 4-kinase	2.7.1.67	Metabolism; Carbohydrate Metabolism; Inositol phosphate metabolism [PATH:ko00562] Environmental Information Processing; Signal Transduction; Phosphatidylinositol signaling system [PATH:ko04070]	5270.UM04931.1	COG5032	Phosphatidylinositol kinase and protein kinases of the PI-3 kinase family	TDBLU	gi|343425812|emb|CBQ69345.1|	related to PIK1-phosphatidylinositol 4-kinase [Sporisorium reilianum SRZ2]	80.83
scaffold21	133722	T/C_3187.69_82_Hom	NON_SYNONYMOUS_CODING	g6614	17634412	17636558		scaffold21	PHI:195	VPS34	CAA70254	TX:5476	Candida albicans	Loss of pathogenicity		-	-	sr15811	55.98		UHOR_07046	55.87							uma:UM04931.1	K00888	PI4K	phosphatidylinositol 4-kinase	2.7.1.67	Metabolism; Carbohydrate Metabolism; Inositol phosphate metabolism [PATH:ko00562] Environmental Information Processing; Signal Transduction; Phosphatidylinositol signaling system [PATH:ko04070]	5270.UM04931.1	COG5032	Phosphatidylinositol kinase and protein kinases of the PI-3 kinase family	TDBLU	gi|343425812|emb|CBQ69345.1|	related to PIK1-phosphatidylinositol 4-kinase [Sporisorium reilianum SRZ2]	80.83
scaffold21	172353	T/C_3568.87_85_Hom	NON_SYNONYMOUS_CODING	g6622	17596210	17598999		scaffold21	PHI:172	CRK1	AAD25159	TX:5476	Candida albicans	Loss of pathogenicity		UM04925	43.72	sr15803	43.9		UHOR_07035	47.37		4925	jgi|Ustma1|4925|UM04925	43.72	CBM2	Modules of approx. 100 residues and which are found in a large number of bacterial enzymes. The cellulose-binding function has been demonstrated in many cases. Several of these modules have been shown to also bind chitin or xylan.	uma:UM04925.1	K08819	CRKRS	Cdc2-related kinase, arginine/serine-rich	2.7.11.22	Metabolism; Enzyme Families; Protein kinases [BR:ko01001]	5270.UM04925.1	COG0515	Serine/threonine protein kinase	RTKL	gi|343425805|emb|CBQ69338.1|	related to CTK1-carboxy-terminal domain (CTD) kinase, alpha subunit [Sporisorium reilianum SRZ2]	61.18	4	|GO:0004672; protein kinase activity; Molecular Function|GO:0004674; protein serine/threonine kinase activity; Molecular Function|GO:0005524; ATP binding; Molecular Function|GO:0006468; protein phosphorylation; Biological Process	7	|IPR000719; Protein kinase, catalytic domain|IPR002290; Serine/threonine-protein kinase domain|IPR008271; Serine/threonine-protein kinase, active site|IPR011009; Protein kinase-like domain|IPR017441; Protein kinase, ATP binding site|IPR017442; Serine/threonine-protein kinase-like domain|IPR020635; Tyrosine-protein kinase, catalytic domain
scaffold8	240983	A/C_3111.42_75_Hom	NON_SYNONYMOUS_CODING	g80	5920300	5924388		scaffold8	PHI:402	FUZ7	AAA62242	TX:5270	Ustilago maydis	Loss of pathogenicity		UM01514	88.33	sr12583	87.82		UHOR_02245	86.97		1514	jgi|Ustma1|1514|UM01514	88.33	CBM48	Modules of approx. 100 residues with glycogen-binding function, appended to GH13 modules. Also found in the beta subunit (glycogen-binding) of AMP-activated protein kinases (AMPK)	uma:UM01514.1	K04368	MAP2K1, MEK1	mitogen-activated protein kinase kinase 1	2.7.12.2	Metabolism; Enzyme Families; Protein kinases [BR:ko01001] Environmental Information Processing; Signal Transduction; MAPK signaling pathway [PATH:ko04010] Environmental Information Processing; Signal Transduction; MAPK signaling pathway - fly [PATH:ko04013] Environmental Information Processing; Signal Transduction; ErbB signaling pathway [PATH:ko04012] Environmental Information Processing; Signal…	5270.UM01514.1	COG0515	Serine/threonine protein kinase	RTKL	gi|71005990|ref|XP_757661.1|	protein kinase Fuz7 [Ustilago maydis 521]	88.71	4	|GO:0004672; protein kinase activity; Molecular Function|GO:0004674; protein serine/threonine kinase activity; Molecular Function|GO:0005524; ATP binding; Molecular Function|GO:0006468; protein phosphorylation; Biological Process	11	|IPR000719; Protein kinase, catalytic domain|IPR002290; Serine/threonine-protein kinase domain|IPR008271; Serine/threonine-protein kinase, active site|IPR010987; Glutathione S-transferase, C-terminal-like|IPR011009; Protein kinase-like domain|IPR012335; Thioredoxin fold|IPR012336; Thioredoxin-like fold|IPR017441; Protein kinase, ATP binding site|IPR017442; Serine/threonine-protein kinase-like dom…
scaffold11	283210	A/G_1665.77_40_Hom	NON_SYNONYMOUS_CODING	g865	19416854	19420019		scaffold11	PHI:593	PEX6	ABG79929	TX:148305	Magnaporthe grisea	Loss of pathogenicity		UM00898	91.55	sr12195	90.4		UHOR_01352	85.47		898	jgi|Ustma1|898|UM00898	91.55			uma:UM00898.1	K08956	AFG3	AFG3 family protein	3.4.24.-	Metabolism; Enzyme Families; Peptidases [BR:ko01002] Genetic Information Processing; Folding, Sorting and Degradation; Chaperones and folding catalysts [BR:ko03110]	5270.UM00898.1	fuNOG04410	Mitochondrial respiratory chain complexes assembly protein rca1	O	gi|343426803|emb|CBQ70331.1|	probable AFG3-protease of the SEC18/CDC48/PAS1 family of ATPases (AAA) [Sporisorium reilianum SRZ2]	90.97	12	|GO:0000166; nucleotide binding; Molecular Function|GO:0004222; metalloendopeptidase activity; Molecular Function|GO:0005515; protein binding; Molecular Function|GO:0005524; ATP binding; Molecular Function|GO:0005622; intracellular; Cellular Component|GO:0006508; proteolysis; Biological Process|GO:0008270; zinc ion binding; Molecular Function|GO:0016020; membrane; Cellular Component|GO:0016021; i…	7	|IPR000642; Peptidase M41|IPR001315; Caspase Recruitment|IPR003593; ATPase, AAA+ type, core|IPR003959; ATPase, AAA-type, core|IPR003960; ATPase, AAA-type, conserved site|IPR005936; Peptidase M41, FtsH|IPR011546; Peptidase M41, FtsH extracellular
scaffold10	92361	G/A_2589.5_63_Hom	NON_SYNONYMOUS_CODING	g940	9616823	9629716		scaffold10	PHI:96	FAS2	AAA34345	TX:5476	Candida albicans	Loss of pathogenicity		UM02971	92.16	sr14030	93.97		UHOR_04672	93.54		2971	jgi|Ustma1|2971|UM02971	92.16			uma:UM02971.1	K00667	FAS2	fatty acid synthase subunit alpha, fungi type	2.3.1.86	Metabolism; Lipid Metabolism; Fatty acid biosynthesis [PATH:ko00061] Metabolism; Lipid Metabolism; Lipid biosynthesis proteins [BR:ko01004]	5270.UM02971.1	COG4981	Enoyl reductase domain of yeast-type FAS1	I	gi|71017775|ref|XP_759118.1|	hypothetical protein UM02971.1 [Ustilago maydis 521]	92.27	12	|GO:0000287; magnesium ion binding; Molecular Function|GO:0003824; catalytic activity; Molecular Function|GO:0004312; fatty acid synthase activity; Molecular Function|GO:0005835; fatty acid synthase complex; Cellular Component|GO:0006633; fatty acid biosynthetic process; Biological Process|GO:0008152; metabolic process; Biological Process|GO:0008897; holo-[acyl-carrier-protein] synthase activity;…	16	|IPR000794; Beta-ketoacyl synthase|IPR001227; Acyl transferase domain|IPR002539; MaoC-like dehydratase|IPR003965; Fatty acid synthase|IPR004568; Phosphopantethiene-protein transferase|IPR008278; 4'-phosphopantetheinyl transferase|IPR013565; Domain of unknown function DUF1729|IPR014030; Beta-ketoacyl synthase, N-terminal|IPR014031; Beta-ketoacyl synthase, C-terminal|IPR014043; Acyl transferase|IPR…
scaffold10	160990	C/T_2694.94_69_Hom	NON_SYNONYMOUS_CODING	g963	9682489	9686660		scaffold10	PHI:204	CaCDC35	AAG18428	TX:5476	Candida albicans	Loss of pathogenicity		UM02991	69.67	sr14051	68.9		UHOR_04699	72.46		2991	jgi|Ustma1|2991|UM02991	69.67									5270.UM02991.1	COG5084	Cleavage and polyadenylation specificity factor (CPSF) Clipper subunit and related makorin family Zn-finger proteins	R	gi|71017815|ref|XP_759138.1|	hypothetical protein UM02991.1 [Ustilago maydis 521]	73.19	3	|GO:0003676; nucleic acid binding; Molecular Function|GO:0005515; protein binding; Molecular Function|GO:0008270; zinc ion binding; Molecular Function	3	|IPR000571; Zinc finger, CCCH-type|IPR001611; Leucine-rich repeat|IPR003591; Leucine-rich repeat, typical subtype
scaffold8	4993	G/A_3109.72_77_Hom	NON_SYNONYMOUS_CODING	g1	5683772	5688541		scaffold8	PHI:188	SNF1	AAD43341	TX:5017	Cochliobolus carbonum	Reduced virulence		UM01448	66.14	sr12511	65.06		UHOR_02154	61.54		1448	jgi|Ustma1|1448|UM01448	66.14	CBM13	Modules of approx. 150 residues which always appear as a threefold internal repeat. The only apparent exception to this, xylanase II of Actinomadura sp. FC7 (GenBank U08894), is in fact not completely sequenced. These modules were first identified in several plant lectins such as ricin or agglutinin of Ricinus communis which bind galactose residues. The three-dimensional structure of a plant lect…	tml:GSTUM_00003173001	K07359	CAMKK	calcium/calmodulin-dependent protein kinase kinase	2.7.11.17	Metabolism; Enzyme Families; Protein kinases [BR:ko01001] Organismal Systems; Endocrine System; Adipocytokine signaling pathway [PATH:ko04920]	5270.UM01448.1	fuNOG04989	Protein kinase	D	gi|343428125|emb|CBQ71655.1|	related to Serine/threonine-protein kinase [Sporisorium reilianum SRZ2]	65.53	4	|GO:0004672; protein kinase activity; Molecular Function|GO:0004674; protein serine/threonine kinase activity; Molecular Function|GO:0005524; ATP binding; Molecular Function|GO:0006468; protein phosphorylation; Biological Process	8	|IPR000719; Protein kinase, catalytic domain|IPR002290; Serine/threonine-protein kinase domain|IPR011009; Protein kinase-like domain|IPR017441; Protein kinase, ATP binding site|IPR017442; Serine/threonine-protein kinase-like domain|IPR020635; Tyrosine-protein kinase, catalytic domain|IPR020636; Calcium/calmodulin-dependent protein kinase-like|IPR020657; Calcium/calmodulin-dependent protein kinase…
scaffold8	4034	G/A_3688.35_88_Hom	NON_SYNONYMOUS_CODING	g1	5683772	5688541		scaffold8	PHI:188	SNF1	AAD43341	TX:5017	Cochliobolus carbonum	Reduced virulence		UM01448	66.14	sr12511	65.06		UHOR_02154	61.54		1448	jgi|Ustma1|1448|UM01448	66.14	CBM13	Modules of approx. 150 residues which always appear as a threefold internal repeat. The only apparent exception to this, xylanase II of Actinomadura sp. FC7 (GenBank U08894), is in fact not completely sequenced. These modules were first identified in several plant lectins such as ricin or agglutinin of Ricinus communis which bind galactose residues. The three-dimensional structure of a plant lect…	tml:GSTUM_00003173001	K07359	CAMKK	calcium/calmodulin-dependent protein kinase kinase	2.7.11.17	Metabolism; Enzyme Families; Protein kinases [BR:ko01001] Organismal Systems; Endocrine System; Adipocytokine signaling pathway [PATH:ko04920]	5270.UM01448.1	fuNOG04989	Protein kinase	D	gi|343428125|emb|CBQ71655.1|	related to Serine/threonine-protein kinase [Sporisorium reilianum SRZ2]	65.53	4	|GO:0004672; protein kinase activity; Molecular Function|GO:0004674; protein serine/threonine kinase activity; Molecular Function|GO:0005524; ATP binding; Molecular Function|GO:0006468; protein phosphorylation; Biological Process	8	|IPR000719; Protein kinase, catalytic domain|IPR002290; Serine/threonine-protein kinase domain|IPR011009; Protein kinase-like domain|IPR017441; Protein kinase, ATP binding site|IPR017442; Serine/threonine-protein kinase-like domain|IPR020635; Tyrosine-protein kinase, catalytic domain|IPR020636; Calcium/calmodulin-dependent protein kinase-like|IPR020657; Calcium/calmodulin-dependent protein kinase…
scaffold10	328362	C/G_3607.62_87_Hom	NON_SYNONYMOUS_CODING	g1024	9848812	9854037		scaffold10	PHI:267	MLT1	AAD51594	TX:5476	Candida albicans	Reduced virulence		UM03048	70.3	sr14105	70.12		UHOR_04771	64.44		3048	jgi|Ustma1|3048|UM03048	70.3			afm:AFUA_5G08150	K01552	E3.6.3.-	--	--	Unclassified; Metabolism; Others	5270.UM03048.1	fuNOG05955	Atp-Binding cassette (ABC) transporter protein	Q	gi|343429882|emb|CBQ73454.1|	related to YBT1-Vacuolar, ABC protein transporting bile acids [Sporisorium reilianum SRZ2]	70.76	8	|GO:0000166; nucleotide binding; Molecular Function|GO:0005524; ATP binding; Molecular Function|GO:0006810; transport; Biological Process|GO:0016021; integral to membrane; Cellular Component|GO:0016887; ATPase activity; Molecular Function|GO:0017111; nucleoside-triphosphatase activity; Molecular Function|GO:0042626; ATPase activity, coupled to transmembrane movement of substances; Molecular Funct…	6	|IPR001140; ABC transporter, transmembrane domain|IPR003439; ABC transporter-like|IPR003593; ATPase, AAA+ type, core|IPR011527; ABC transporter, transmembrane domain, type 1|IPR017871; ABC transporter, conserved site|IPR017940; ABC transporter integral membrane type 1
scaffold10	382013	G/A_2412.63_58_Hom	NON_SYNONYMOUS_CODING	g1041	9906567	9909608		scaffold10	PHI:300	FGB1	AAO91808	TX:5507	Fusarium oxysporum	Reduced virulence		UM03079	76.37	sr14138	79.64		UHOR_04822	77.74		3079	jgi|Ustma1|3079|UM03079	76.37			uma:UM03079.1	K03130	TFIID4, TAF5	transcription initiation factor TFIID subunit D4	--	Genetic Information Processing; Transcription; Basal transcription factors [PATH:ko03022] Genetic Information Processing; Replication and Repair; Chromosome [BR:ko03036]	5270.UM03079.1	fuNOG05638	Transcription initiation factor TFIID subunit	K	gi|71017991|ref|XP_759226.1|	hypothetical protein UM03079.1 [Ustilago maydis 521]	76.28	4	|GO:0005515; protein binding; Molecular Function|GO:0005634; nucleus; Cellular Component|GO:0030528; transcription regulator activity; Molecular Function|GO:0045449; regulation of transcription; Biological Process	9	|IPR001680; WD40 repeat|IPR007582; TFIID subunit, WD40-associated region|IPR011046; WD40 repeat-like-containing domain|IPR015943; WD40/YVTN repeat-like-containing domain|IPR017986; WD40-repeat-containing domain|IPR019775; WD40 repeat, conserved site|IPR019781; WD40 repeat, subgroup|IPR019782; WD40 repeat 2|IPR020472; G-protein beta WD-40 repeat
scaffold10	384420	G/C_3421.59_82_Hom	NON_SYNONYMOUS_CODING	g1041	9906567	9909608		scaffold10	PHI:300	FGB1	AAO91808	TX:5507	Fusarium oxysporum	Reduced virulence		UM03079	76.37	sr14138	79.64		UHOR_04822	77.74		3079	jgi|Ustma1|3079|UM03079	76.37			uma:UM03079.1	K03130	TFIID4, TAF5	transcription initiation factor TFIID subunit D4	--	Genetic Information Processing; Transcription; Basal transcription factors [PATH:ko03022] Genetic Information Processing; Replication and Repair; Chromosome [BR:ko03036]	5270.UM03079.1	fuNOG05638	Transcription initiation factor TFIID subunit	K	gi|71017991|ref|XP_759226.1|	hypothetical protein UM03079.1 [Ustilago maydis 521]	76.28	4	|GO:0005515; protein binding; Molecular Function|GO:0005634; nucleus; Cellular Component|GO:0030528; transcription regulator activity; Molecular Function|GO:0045449; regulation of transcription; Biological Process	9	|IPR001680; WD40 repeat|IPR007582; TFIID subunit, WD40-associated region|IPR011046; WD40 repeat-like-containing domain|IPR015943; WD40/YVTN repeat-like-containing domain|IPR017986; WD40-repeat-containing domain|IPR019775; WD40 repeat, conserved site|IPR019781; WD40 repeat, subgroup|IPR019782; WD40 repeat 2|IPR020472; G-protein beta WD-40 repeat
scaffold10	384687	T/A_2394.47_61_Hom	NON_SYNONYMOUS_CODING	g1041	9906567	9909608		scaffold10	PHI:300	FGB1	AAO91808	TX:5507	Fusarium oxysporum	Reduced virulence		UM03079	76.37	sr14138	79.64		UHOR_04822	77.74		3079	jgi|Ustma1|3079|UM03079	76.37			uma:UM03079.1	K03130	TFIID4, TAF5	transcription initiation factor TFIID subunit D4	--	Genetic Information Processing; Transcription; Basal transcription factors [PATH:ko03022] Genetic Information Processing; Replication and Repair; Chromosome [BR:ko03036]	5270.UM03079.1	fuNOG05638	Transcription initiation factor TFIID subunit	K	gi|71017991|ref|XP_759226.1|	hypothetical protein UM03079.1 [Ustilago maydis 521]	76.28	4	|GO:0005515; protein binding; Molecular Function|GO:0005634; nucleus; Cellular Component|GO:0030528; transcription regulator activity; Molecular Function|GO:0045449; regulation of transcription; Biological Process	9	|IPR001680; WD40 repeat|IPR007582; TFIID subunit, WD40-associated region|IPR011046; WD40 repeat-like-containing domain|IPR015943; WD40/YVTN repeat-like-containing domain|IPR017986; WD40-repeat-containing domain|IPR019775; WD40 repeat, conserved site|IPR019781; WD40 repeat, subgroup|IPR019782; WD40 repeat 2|IPR020472; G-protein beta WD-40 repeat
scaffold8	327048	C/T_3057.93_73_Hom	NON_SYNONYMOUS_CODING	g109	6005322	6011195		scaffold8	PHI:296	CZK3	AAP72037	TX:135779	Cercospora zeae-maydis	Reduced virulence		UM01544	51.45	sr12616	50		UHOR_02289	62.96		1544	jgi|Ustma1|1544|UM01544	51.45	CBM6	Modules of approx. 120 residues. The cellulose-binding function has been demonstrated in one case on amorphous cellulose and &beta;-1,4-xylan. Some of these modules also bind &beta;-1,3-glucan, &beta;-1,3-1,4-glucan, and &beta;-1,4-glucan.	uma:UM01544.1	K11230	SSK2	mitogen-activated protein kinase kinase kinase	2.7.11.25	Metabolism; Enzyme Families; Protein kinases [BR:ko01001] Environmental Information Processing; Signal Transduction; MAPK signaling pathway - yeast [PATH:ko04011]	5270.UM01544.1	KOG4645	MAPKKK (MAP kinase kinase kinase) SSK2 and related serine/threonine protein kinases	T	gi|343428230|emb|CBQ71760.1|	related to SSK2-MAP kinase kinase kinase of the high osmolarity signal transduction pathway [Sporisorium reilianum SRZ2]	78.4	4	|GO:0004672; protein kinase activity; Molecular Function|GO:0004674; protein serine/threonine kinase activity; Molecular Function|GO:0005524; ATP binding; Molecular Function|GO:0006468; protein phosphorylation; Biological Process	8	|IPR000719; Protein kinase, catalytic domain|IPR002290; Serine/threonine-protein kinase domain|IPR008271; Serine/threonine-protein kinase, active site|IPR011009; Protein kinase-like domain|IPR015747; Mitogen activated protein kinase kinase kinase 4|IPR017441; Protein kinase, ATP binding site|IPR017442; Serine/threonine-protein kinase-like domain|IPR020635; Tyrosine-protein kinase, catalytic domain
scaffold5	396626	G/C_2465.13_61_Hom	NON_SYNONYMOUS_CODING	g1196	1871121	1872317		scaffold5	PHI:860	MSP1	AAX07670	TX:148305	Magnaporthe grisea	Reduced virulence		UM00510	94.72	sr10223	95.74		UHOR_00785	91.73		510	jgi|Ustma1|510|UM00510	94.72			pic:PICST_33873	K01509	E3.6.1.3	adenosinetriphosphatase	3.6.1.3	Metabolism; Nucleotide Metabolism; Purine metabolism [PATH:ko00230]	5270.UM00510.1	fuNOG05031	Membrane-Spanning ATPase	O	gi|323508048|emb|CBQ67919.1|	probable MSP1-intra-mitochondrial sorting protein [Sporisorium reilianum SRZ2]	95.74	3	|GO:0000166; nucleotide binding; Molecular Function|GO:0005524; ATP binding; Molecular Function|GO:0017111; nucleoside-triphosphatase activity; Molecular Function	3	|IPR003593; ATPase, AAA+ type, core|IPR003959; ATPase, AAA-type, core|IPR003960; ATPase, AAA-type, conserved site
scaffold5	426979	A/C_3127.76_76_Hom	NON_SYNONYMOUS_CODING	g1210	1837257	1841753		scaffold5	PHI:789	MGG_04116	EDJ99418	TX:148305	Magnaporthe grisea	Reduced virulence		UM00494	55	sr10186	75.15		UHOR_00766	60.99	Protcomp	494	jgi|Ustma1|494|UM00494	55									5270.UM00494.1	euNOG23304	Annotation not available	S	gi|323508035|emb|CBQ67906.1|	conserved hypothetical protein [Sporisorium reilianum SRZ2]	64.24
scaffold5	427603	C/T_2186.82_57_Hom	NON_SYNONYMOUS_CODING	g1210	1837257	1841753		scaffold5	PHI:789	MGG_04116	EDJ99418	TX:148305	Magnaporthe grisea	Reduced virulence		UM00494	55	sr10186	75.15		UHOR_00766	60.99	Protcomp	494	jgi|Ustma1|494|UM00494	55									5270.UM00494.1	euNOG23304	Annotation not available	S	gi|323508035|emb|CBQ67906.1|	conserved hypothetical protein [Sporisorium reilianum SRZ2]	64.24
scaffold5	627968	T/C_2983.01_71_Hom	NON_SYNONYMOUS_CODING	g1258	1640423	1645876		scaffold5	PHI:267	MLT1	AAD51594	TX:5476	Candida albicans	Reduced virulence		UM00450	68.34	sr10122	21.37		UHOR_00707	70.46		450	jgi|Ustma1|450|UM00450	68.34			afm:AFUA_5G09190	K01552	E3.6.3.-	--	--	Unclassified; Metabolism; Others	5270.UM00450.1	COG1132	ABC-type multidrug transport system, ATPase and permease components	V	gi|71003862|ref|XP_756597.1|	hypothetical protein UM00450.1 [Ustilago maydis 521]	69.07	8	|GO:0000166; nucleotide binding; Molecular Function|GO:0005524; ATP binding; Molecular Function|GO:0006810; transport; Biological Process|GO:0016021; integral to membrane; Cellular Component|GO:0016887; ATPase activity; Molecular Function|GO:0017111; nucleoside-triphosphatase activity; Molecular Function|GO:0042626; ATPase activity, coupled to transmembrane movement of substances; Molecular Funct…	6	|IPR001140; ABC transporter, transmembrane domain|IPR003439; ABC transporter-like|IPR003593; ATPase, AAA+ type, core|IPR011527; ABC transporter, transmembrane domain, type 1|IPR017871; ABC transporter, conserved site|IPR017940; ABC transporter integral membrane type 1
scaffold5	712102	G/C_3314.02_81_Hom	NON_SYNONYMOUS_CODING	g1284	1555674	1557632		scaffold5	PHI:600	CBP1	AAF63734	TX:5207	Cryptococcus neoformans	Reduced virulence		UM00425	65.75	sr11790	75		UHOR_00666	71.85		425	jgi|Ustma1|425|UM00425	65.75									5270.UM00425.1	KOG4019	Calcineurin-mediated signaling pathway inhibitor DSCR1	TR	gi|71003812|ref|XP_756572.1|	hypothetical protein UM00425.1 [Ustilago maydis 521]	65.75	1	|GO:0019722; calcium-mediated signaling; Biological Process	1	|IPR006931; Calcipressin
scaffold5	758853	T/A_3323.76_82_Hom	NON_SYNONYMOUS_CODING	g1297	1507969	1509656		scaffold5	PHI:479	MEP1	AAQ07436	TX:199306	Coccidioides posadasii	Reduced virulence		UM00411	58.48	sr11775	59.63		UHOR_00645	58.81	SignalP Protcomp	411	jgi|Ustma1|411|UM00411	58.48			ani:AN6426.2	K07762	PAPPA	pappalysin-1	3.4.24.79	Metabolism; Enzyme Families; Peptidases [BR:ko01002]	5270.UM00411.1	euNOG22920	Metalloprotease MEP1	R	gi|323507943|emb|CBQ67814.1|	related to metalloprotease [Sporisorium reilianum SRZ2]	60.13			1	|IPR008754; Peptidase M43, pregnancy-associated plasma-A
scaffold5	771226	C/A_3358.05_83_Hom	NON_SYNONYMOUS_CODING	g1302	1496422	1497559		scaffold5	PHI:504	LEU2	CAA42366	TX:4932	Saccharomyces cerevisiae	Reduced virulence		UM00407	86.59	sr11770	88.63		UHOR_00638	88.63		407	jgi|Ustma1|407|UM00407	86.59			csa:Csal_2776	K07246	ttuC, dmlA	tartrate dehydrogenase/decarboxylase / D-malate dehydrogenase	1.1.1.93 4.1.1.73 1.1.1.83	Metabolism; Carbohydrate Metabolism; Glyoxylate and dicarboxylate metabolism [PATH:ko00630] Metabolism; Carbohydrate Metabolism; Butanoate metabolism [PATH:ko00650]	5270.UM00407.1	fuNOG06414	Tartrate dehydrogenase	C	gi|71003776|ref|XP_756554.1|	hypothetical protein UM00407.1 [Ustilago maydis 521]	85.2	5	|GO:0000287; magnesium ion binding; Molecular Function|GO:0009027; tartrate dehydrogenase activity; Molecular Function|GO:0016616; oxidoreductase activity, acting on the CH-OH group of donors, NAD or NADP as acceptor; Molecular Function|GO:0051287; NAD or NADH binding; Molecular Function|GO:0055114; oxidation-reduction process; Biological Process	3	|IPR001804; Isocitrate/isopropylmalate dehydrogenase|IPR011829; Tartrate dehydrogenase|IPR019818; Isocitrate/isopropylmalate dehydrogenase, conserved site
scaffold5	882153	A/G_3058.74_76_Hom	NON_SYNONYMOUS_CODING	g1337	1383150	1386872		scaffold5	PHI:440	PMR1	CAB87245	TX:5476	Candida albicans	Reduced virulence		UM00372	92.77	sr11729	93.4		UHOR_00575	91.79		372	jgi|Ustma1|372|UM00372	92.77			cne:CNL04860	K01537	E3.6.3.8	Ca2+-transporting ATPase	3.6.3.8	Unclassified; Metabolism; Energy metabolism	5270.UM00372.1	fuNOG05237	Cation-Transporting ATPase	P	gi|71003706|ref|XP_756519.1|	hypothetical protein UM00372.1 [Ustilago maydis 521]	92.77	10	|GO:0003824; catalytic activity; Molecular Function|GO:0005524; ATP binding; Molecular Function|GO:0006754; ATP biosynthetic process; Biological Process|GO:0006812; cation transport; Biological Process|GO:0008152; metabolic process; Biological Process|GO:0015662; ATPase activity, coupled to transmembrane movement of ions, phosphorylative mechanism; Molecular Function|GO:0016020; membrane; Cellula…	9	|IPR001757; ATPase, P-type, K/Mg/Cd/Cu/Zn/Na/Ca/Na/H-transporter|IPR005834; Haloacid dehalogenase-like hydrolase|IPR006544; ATPase, P-type, unknown pump specificity (type V)|IPR008250; ATPase, P-type, ATPase-associated domain|IPR018303; ATPase, P-type phosphorylation site|IPR023214; HAD-like domain|IPR023299; ATPase, P-type, cytoplasmic domain N|IPR023300; ATPase, P-type, cytoplasmic transduction…
scaffold5	995438	A/T_2625.27_65_Hom	NON_SYNONYMOUS_CODING	g1373	1270036	1275753		scaffold5	PHI:109	CLK1	AAB61403	TX:290576	Colletotrichum lindemuthianum	Reduced virulence		UM00338	65.9	sr11689	72.37		UHOR_00520	67.25		338	jgi|Ustma1|338|UM00338	65.9			ang:An16g04500	K00924	E2.7.1.-	--	--	Unclassified; Cellular Processes and Signaling; Signal transduction mechanisms	5270.UM00338.1	fuNOG14236	Protein serine/threonine kinase	D	gi|323507868|emb|CBQ67739.1|	conserved hypothetical protein [Sporisorium reilianum SRZ2]	69.53	4	|GO:0004672; protein kinase activity; Molecular Function|GO:0004674; protein serine/threonine kinase activity; Molecular Function|GO:0005524; ATP binding; Molecular Function|GO:0006468; protein phosphorylation; Biological Process	7	|IPR000719; Protein kinase, catalytic domain|IPR002290; Serine/threonine-protein kinase domain|IPR008271; Serine/threonine-protein kinase, active site|IPR011009; Protein kinase-like domain|IPR017442; Serine/threonine-protein kinase-like domain|IPR020635; Tyrosine-protein kinase, catalytic domain|IPR020636; Calcium/calmodulin-dependent protein kinase-like
scaffold5	1238124	C/G_4030.88_96_Hom	NON_SYNONYMOUS_CODING	g1443	1028402	1031002		scaffold5	PHI:219	LIG4	CAA64457	TX:5476	Candida albicans	Reduced virulence		UM05838	77.85	sr16462	78.21		UHOR_08330	78.66		5838	jgi|Ustma1|5838|UM05838	77.85			uma:UM05838.1	K10747	LIG1	DNA ligase 1	6.5.1.1	Genetic Information Processing; Replication and Repair; DNA replication [PATH:ko03030] Genetic Information Processing; Replication and Repair; DNA replication proteins [BR:ko03032] Genetic Information Processing; Replication and Repair; Base excision repair [PATH:ko03410] Genetic Information Processing; Replication and Repair; Nucleotide excision repair [PATH:ko03420] Genetic Information Processi…	5270.UM05838.1	COG1793	ATP-dependent DNA ligase	L	gi|71023511|ref|XP_761985.1|	hypothetical protein UM05838.1 [Ustilago maydis 521]	79.18	8	|GO:0003677; DNA binding; Molecular Function|GO:0003909; DNA ligase activity; Molecular Function|GO:0003910; DNA ligase (ATP) activity; Molecular Function|GO:0005524; ATP binding; Molecular Function|GO:0006260; DNA replication; Biological Process|GO:0006281; DNA repair; Biological Process|GO:0006310; DNA recombination; Biological Process|GO:0051103; DNA ligation involved in DNA repair; Biological…	7	|IPR000977; DNA ligase, ATP-dependent|IPR012308; DNA ligase, ATP-dependent, N-terminal|IPR012309; DNA ligase, ATP-dependent, C-terminal|IPR012310; DNA ligase, ATP-dependent, central|IPR012340; Nucleic acid-binding, OB-fold|IPR016027; Nucleic acid-binding, OB-fold-like|IPR016059; DNA ligase, ATP-dependent, conserved site
scaffold5	1251906	C/T_3733.57_89_Hom	NON_SYNONYMOUS_CODING	g1447	1013763	1017188		scaffold5	PHI:37	MYP1	AAC37439	TX:5270	Ustilago maydis	Reduced virulence		UM05842	62.17	sr16466	65.45		UHOR_08337	63.31		5842	jgi|Ustma1|5842|UM05842	62.17									5270.UM05842.1	euNOG23253	Annotation not available	S	gi|343427361|emb|CBQ70888.1|	probable Myp1 protein [Sporisorium reilianum SRZ2]	65.84			1	|IPR021100; N-glycosylation protein EOS1
scaffold5	1253269	G/A_4019.42_98_Hom	NON_SYNONYMOUS_CODING	g1447	1013763	1017188		scaffold5	PHI:37	MYP1	AAC37439	TX:5270	Ustilago maydis	Reduced virulence		UM05842	62.17	sr16466	65.45		UHOR_08337	63.31		5842	jgi|Ustma1|5842|UM05842	62.17									5270.UM05842.1	euNOG23253	Annotation not available	S	gi|343427361|emb|CBQ70888.1|	probable Myp1 protein [Sporisorium reilianum SRZ2]	65.84			1	|IPR021100; N-glycosylation protein EOS1
scaffold5	1283392	G/A_3599.39_88_Hom	NON_SYNONYMOUS_CODING	g1456	982140	986408		scaffold5	PHI:211	CaTUP1	AAB63195	TX:5476	Candida albicans	Reduced virulence		UM05845	72.45	sr16468	75.68		UHOR_08340	71.35		5845	jgi|Ustma1|5845|UM05845	72.45			uma:UM05887.1	K12862	PLRG1, PRL1, PRP46	pleiotropic regulator 1	--	Genetic Information Processing; Transcription; Spliceosome [PATH:ko03040] Genetic Information Processing; Transcription; Spliceosome [BR:ko03041]	5270.UM05845.1	COG2319	FOG: WD40 repeat	R	gi|343427363|emb|CBQ70890.1|	conserved hypothetical protein [Sporisorium reilianum SRZ2]	76.03	1	|GO:0005515; protein binding; Molecular Function	9	|IPR001680; WD40 repeat|IPR011046; WD40 repeat-like-containing domain|IPR015943; WD40/YVTN repeat-like-containing domain|IPR017986; WD40-repeat-containing domain|IPR019775; WD40 repeat, conserved site|IPR019781; WD40 repeat, subgroup|IPR019782; WD40 repeat 2|IPR020472; G-protein beta WD-40 repeat|IPR021772; Protein of unknown function DUF3337
scaffold6	4023	T/G_330.57_23_Het	NON_SYNONYMOUS_CODING	g148	10157046	10159149		scaffold6	PHI:624	ssaN	AAO68935	TX:216597	Salmonella enterica	Reduced virulence		UM03191	96.26	sr11085	96.05		UHOR_04970	96.46		3191	jgi|Ustma1|3191|UM03191	96.26			uma:UM03191.1	K02133	ATPeF1B, ATP5B	F-type H+-transporting ATPase subunit beta	3.6.3.14	Metabolism; Energy Metabolism; Oxidative phosphorylation [PATH:ko00190] Human Diseases; Neurodegenerative Diseases; Alzheimer's disease [PATH:ko05010] Human Diseases; Neurodegenerative Diseases; Parkinson's disease [PATH:ko05012] Human Diseases; Neurodegenerative Diseases; Huntington's disease [PATH:ko05016]	5270.UM03191.1	COG0055	F0F1-type ATP synthase, beta subunit	C	gi|319411542|emb|CBQ73586.1|	probable ATP2-F1F0-ATPase complex, F1 beta subunit [Sporisorium reilianum SRZ2]	95.56	13	|GO:0000166; nucleotide binding; Molecular Function|GO:0005524; ATP binding; Molecular Function|GO:0008553; hydrogen-exporting ATPase activity, phosphorylative mechanism; Molecular Function|GO:0015986; ATP synthesis coupled proton transport; Biological Process|GO:0015992; proton transport; Biological Process|GO:0016469; proton-transporting two-sector ATPase complex; Cellular Component|GO:0016820;…	7	|IPR000194; ATPase, alpha/beta subunit, nucleotide-binding domain|IPR000793; ATPase, F1/V1/A1 complex, alpha/beta subunit, C-terminal|IPR003593; ATPase, AAA+ type, core|IPR004100; ATPase, F1/V1/A1 complex, alpha/beta subunit, N-terminal|IPR005722; ATPase, F1 complex, beta subunit|IPR018118; ATPase, F1/A1 complex, alpha/beta subunit, N-terminal|IPR020003; ATPase, alpha/beta subunit, nucleotide-bin…
scaffold5	1380508	G/A_2683.38_70_Hom	NON_SYNONYMOUS_CODING	g1492	887792	888802		scaffold5	PHI:784	MGG_00056	EDK03390	TX:148305	Magnaporthe grisea	Reduced virulence		UM05893	80.84	sr16511	82.14		UHOR_08393	84.42		5893	jgi|Ustma1|5893|UM05893	80.84			ath:AT5G10050	K06123	E1.1.1.101, AYR1	1-acylglycerone phosphate reductase	1.1.1.101	Metabolism; Lipid Metabolism; Glycerophospholipid metabolism [PATH:ko00564] Metabolism; Lipid Metabolism; Ether lipid metabolism [PATH:ko00565]	5270.UM05893.1	KOG1209	1-Acyl dihydroxyacetone phosphate reductase and related dehydrogenases	Q	gi|343427405|emb|CBQ70932.1|	conserved hypothetical protein [Sporisorium reilianum SRZ2]	82.14	5	|GO:0003824; catalytic activity; Molecular Function|GO:0005488; binding; Molecular Function|GO:0008152; metabolic process; Biological Process|GO:0016491; oxidoreductase activity; Molecular Function|GO:0055114; oxidation-reduction process; Biological Process	4	|IPR002198; Short-chain dehydrogenase/reductase SDR|IPR002347; Glucose/ribitol dehydrogenase|IPR016040; NAD(P)-binding domain|IPR020904; Short-chain dehydrogenase/reductase, conserved site
scaffold5	1414545	A/C_100.72_25_Het	NON_SYNONYMOUS_CODING	g1509	852960	855053		scaffold5	PHI:882	MGG_04985	EDJ95433	TX:148305	Magnaporthe grisea	Reduced virulence		UM05467	53.14	sr16146	57.64		UHOR_07838	60.67		5467	jgi|Ustma1|5467|UM05467	53.14									5270.UM05467.1	COG5099	RNA-binding protein of the Puf family, translational repressor	J	gi|343426342|emb|CBQ69872.1|	conserved hypothetical protein [Sporisorium reilianum SRZ2]	56.62
scaffold5	1414053	A/C_3352.06_80_Hom	NON_SYNONYMOUS_CODING	g1509	852960	855053		scaffold5	PHI:882	MGG_04985	EDJ95433	TX:148305	Magnaporthe grisea	Reduced virulence		UM05467	53.14	sr16146	57.64		UHOR_07838	60.67		5467	jgi|Ustma1|5467|UM05467	53.14									5270.UM05467.1	COG5099	RNA-binding protein of the Puf family, translational repressor	J	gi|343426342|emb|CBQ69872.1|	conserved hypothetical protein [Sporisorium reilianum SRZ2]	56.62
scaffold5	1414537	A/C_35.8_21_Het	NON_SYNONYMOUS_CODING	g1509	852960	855053		scaffold5	PHI:882	MGG_04985	EDJ95433	TX:148305	Magnaporthe grisea	Reduced virulence		UM05467	53.14	sr16146	57.64		UHOR_07838	60.67		5467	jgi|Ustma1|5467|UM05467	53.14									5270.UM05467.1	COG5099	RNA-binding protein of the Puf family, translational repressor	J	gi|343426342|emb|CBQ69872.1|	conserved hypothetical protein [Sporisorium reilianum SRZ2]	56.62
scaffold5	1413862	G/C_4005.43_98_Hom	NON_SYNONYMOUS_CODING	g1509	852960	855053		scaffold5	PHI:882	MGG_04985	EDJ95433	TX:148305	Magnaporthe grisea	Reduced virulence		UM05467	53.14	sr16146	57.64		UHOR_07838	60.67		5467	jgi|Ustma1|5467|UM05467	53.14									5270.UM05467.1	COG5099	RNA-binding protein of the Puf family, translational repressor	J	gi|343426342|emb|CBQ69872.1|	conserved hypothetical protein [Sporisorium reilianum SRZ2]	56.62
scaffold7	60138	C/T_2443.7_63_Hom	NON_SYNONYMOUS_CODING	g1529	4729453	4730880		scaffold7	PHI:781	MGG_00131	EDK03302	TX:148305	Magnaporthe grisea	Reduced virulence		UM01146	67.83	sr12445	70.28		UHOR_01729	74.78	Protcomp	1146	jgi|Ustma1|1146|UM01146	67.83									5270.UM01146.1	euNOG10248	Annotation not available	S	gi|343427021|emb|CBQ70549.1|	conserved hypothetical protein [Sporisorium reilianum SRZ2]	69.64			1	|IPR021740; Velvet factor
scaffold7	59371	T/A_2383.61_57_Hom	NON_SYNONYMOUS_CODING	g1529	4729453	4730880		scaffold7	PHI:781	MGG_00131	EDK03302	TX:148305	Magnaporthe grisea	Reduced virulence		UM01146	67.83	sr12445	70.28		UHOR_01729	74.78	Protcomp	1146	jgi|Ustma1|1146|UM01146	67.83									5270.UM01146.1	euNOG10248	Annotation not available	S	gi|343427021|emb|CBQ70549.1|	conserved hypothetical protein [Sporisorium reilianum SRZ2]	69.64			1	|IPR021740; Velvet factor
scaffold7	141415	T/G_2092.26_62_Hom	NON_SYNONYMOUS_CODING	g1554	4648105	4649443		scaffold7	PHI:911	um11451		TX:5270	Ustilago maydis	Reduced virulence		UM01121	93.99	sr12422	94.35		UHOR_01695	94.31		1121	jgi|Ustma1|1121|UM01121	93.99			uma:UM01121.1	K03038	PSMD7, RPN8	26S proteasome regulatory subunit N8	--	Genetic Information Processing; Folding, Sorting and Degradation; Proteasome [PATH:ko03050] Genetic Information Processing; Folding, Sorting and Degradation; Proteasome [BR:ko03051]	5270.UM01121.1	COG1310	Predicted metal-dependent protease of the PAD1/JAB1 superfamily	R	gi|343426998|emb|CBQ70526.1|	probable RPN8-26S proteasome regulatory subunit [Sporisorium reilianum SRZ2]	98.07	1	|GO:0005515; protein binding; Molecular Function	1	|IPR000555; Mov34/MPN/PAD-1
scaffold6	30775	T/A_2283.32_56_Hom	NON_SYNONYMOUS_CODING	g158	10181566	10187667		scaffold6	PHI:390	WdCHS5	AAL79830	TX:5970	Wangiella (Exophiala) dermatitidis	Reduced virulence	8A(5)	UM03204	88.02	sr11106	88.22	8-2(7)	UHOR_04988	86.87		3204	jgi|Ustma1|3204|UM03204	88.02	GT2	cellulose synthase (EC 2.4.1.12); chitin synthase (EC 2.4.1.16); dolichyl-phosphate &beta;-D-mannosyltransferase (EC 2.4.1.83); dolichyl-phosphate &beta;-glucosyltransferase (EC 2.4.1.117); N-acetylglucosaminyltransferase (EC 2.4.1.-); N-acetylgalactosaminyltransferase (EC 2.4.1.-); hyaluronan synthase (EC 2.4.1.212); chitin oligosaccharide synthase (EC 2.4.1.-); &beta;-1,3-glucan synthase (EC 2.…	uma:UM03204.1	K00698	CHS1	chitin synthase	2.4.1.16	Metabolism; Carbohydrate Metabolism; Amino sugar and nucleotide sugar metabolism [PATH:ko00520] Metabolism; Glycan Biosynthesis and Metabolism; Glycosyltransferases [BR:ko01003]	5270.UM03204.1	COG5022	Myosin heavy chain	Z	gi|319411556|emb|CBQ73600.1|	probable Chs8-Chitin Synthase 8 [Sporisorium reilianum SRZ2]	88.56	5	|GO:0003774; motor activity; Molecular Function|GO:0005524; ATP binding; Molecular Function|GO:0016459; myosin complex; Cellular Component|GO:0016758; transferase activity, transferring hexosyl groups; Molecular Function|GO:0020037; heme binding; Molecular Function	4	|IPR001199; Cytochrome b5|IPR001609; Myosin head, motor domain|IPR004835; Fungal chitin synthase|IPR014876; DEK, C-terminal
scaffold7	422982	C/T_2765.04_68_Hom	NON_SYNONYMOUS_CODING	g1636	4365027	4366906		scaffold7	PHI:177	ODC	CAB56523	TX:13684	Stagonospora nodorum	Reduced virulence		UM01048	86.7	sr12348	86.72		UHOR_01580	91.38		1048	jgi|Ustma1|1048|UM01048	86.7			uma:UM01048.1	K01581	E4.1.1.17, ODC1, speC, speF	ornithine decarboxylase	4.1.1.17	Metabolism; Amino Acid Metabolism; Arginine and proline metabolism [PATH:ko00330] Metabolism; Metabolism of Other Amino Acids; Glutathione metabolism [PATH:ko00480]	5270.UM01048.1	COG0019	Diaminopimelate decarboxylase	E	gi|343426923|emb|CBQ70451.1|	ornithine decarboxylase [Sporisorium reilianum SRZ2]	86.73	2	|GO:0003824; catalytic activity; Molecular Function|GO:0006596; polyamine biosynthetic process; Biological Process	6	|IPR000183; Ornithine/DAP/Arg decarboxylase|IPR002433; Ornithine decarboxylase|IPR009006; Alanine racemase/group IV decarboxylase, C-terminal|IPR022643; Orn/DAP/Arg decarboxylase 2, C-terminal|IPR022644; Orn/DAP/Arg decarboxylase 2, N-terminal|IPR022653; Orn/DAP/Arg decarboxylase 2, pyridoxal-phosphate binding site
scaffold6	59908	C/G_2594.42_64_Hom	NON_SYNONYMOUS_CODING	g166	10211034	10215404		scaffold6	PHI:799	MGG_03530	EDJ94565	TX:148305	Magnaporthe grisea	Reduced virulence		UM03213	60.71	sr11117	70.15		UHOR_05006	50.56		3213	jgi|Ustma1|3213|UM03213	60.71			yli:YALI0F01925g	K07126	K07126	--	--	Unclassified; Poorly Characterized; General function prediction only	5270.UM03213.1	COG0790	FOG: TPR repeat, SEL1 subfamily	R	gi|319411565|emb|CBQ73609.1|	related to SKT5-protoplast regeneration and killer toxin resistance protein [Sporisorium reilianum SRZ2]	70.11	1	|GO:0005488; binding; Molecular Function	2	|IPR006597; Sel1-like|IPR011990; Tetratricopeptide-like helical
scaffold7	729275	A/T_3459.04_85_Hom	NON_SYNONYMOUS_CODING	g1734	4060279	4062327		scaffold7	PHI:511	CaNAG4	EAK93098	TX:5476	Candida albicans	Reduced virulence		UM02723	67.35	sr13779	70		UHOR_04352	68.47		2723	jgi|Ustma1|2723|UM02723	67.35			pic:PICST_85553	K08157	TPO1	MFS transporter, DHA1 family, multidrug resistance protein	--	Environmental Information Processing; Membrane Transport; Transporters [BR:ko02000]	5270.UM02723.1	COG0477	Permeases of the major facilitator superfamily	GEPR	gi|71016129|ref|XP_758870.1|	hypothetical protein UM02723.1 [Ustilago maydis 521]	67.5	5	|GO:0015520; tetracycline:hydrogen antiporter activity; Molecular Function|GO:0015904; tetracycline transport; Biological Process|GO:0016021; integral to membrane; Cellular Component|GO:0046677; response to antibiotic; Biological Process|GO:0055085; transmembrane transport; Biological Process	4	|IPR001411; Tetracycline resistance protein, TetB|IPR011701; Major facilitator superfamily MFS-1|IPR016196; Major facilitator superfamily, general substrate transporter|IPR020846; Major facilitator superfamily
scaffold6	98178	G/C_2584.53_68_Hom	NON_SYNONYMOUS_CODING	g178	10250560	10256226		scaffold6	PHI:405	PDE1	AAK07740	TX:148305	Magnaporthe grisea	Reduced virulence		UM03230	80.43	sr14225	81.65		UHOR_05032	80.41		3230	jgi|Ustma1|3230|UM03230	80.43			cnb:CNBD2320	K01530	E3.6.3.1	phospholipid-translocating ATPase	3.6.3.1	Unclassified; Metabolism; Energy metabolism	5270.UM03230.1	COG0474	Cation transport ATPase	P	gi|71018293|ref|XP_759377.1|	hypothetical protein UM03230.1 [Ustilago maydis 521]	81.19	11	|GO:0000287; magnesium ion binding; Molecular Function|GO:0003824; catalytic activity; Molecular Function|GO:0004012; phospholipid-translocating ATPase activity; Molecular Function|GO:0005524; ATP binding; Molecular Function|GO:0006754; ATP biosynthetic process; Biological Process|GO:0008152; metabolic process; Biological Process|GO:0015662; ATPase activity, coupled to transmembrane movement of i…	9	|IPR001757; ATPase, P-type, K/Mg/Cd/Cu/Zn/Na/Ca/Na/H-transporter|IPR005834; Haloacid dehalogenase-like hydrolase|IPR006539; ATPase, P-type, phospholipid-translocating, flippase|IPR008250; ATPase, P-type, ATPase-associated domain|IPR018303; ATPase, P-type phosphorylation site|IPR023214; HAD-like domain|IPR023299; ATPase, P-type, cytoplasmic domain N|IPR023300; ATPase, P-type, cytoplasmic transduct…
scaffold6	97185	G/C_2977.12_72_Hom	NON_SYNONYMOUS_CODING	g178	10250560	10256226		scaffold6	PHI:405	PDE1	AAK07740	TX:148305	Magnaporthe grisea	Reduced virulence		UM03230	80.43	sr14225	81.65		UHOR_05032	80.41		3230	jgi|Ustma1|3230|UM03230	80.43			cnb:CNBD2320	K01530	E3.6.3.1	phospholipid-translocating ATPase	3.6.3.1	Unclassified; Metabolism; Energy metabolism	5270.UM03230.1	COG0474	Cation transport ATPase	P	gi|71018293|ref|XP_759377.1|	hypothetical protein UM03230.1 [Ustilago maydis 521]	81.19	11	|GO:0000287; magnesium ion binding; Molecular Function|GO:0003824; catalytic activity; Molecular Function|GO:0004012; phospholipid-translocating ATPase activity; Molecular Function|GO:0005524; ATP binding; Molecular Function|GO:0006754; ATP biosynthetic process; Biological Process|GO:0008152; metabolic process; Biological Process|GO:0015662; ATPase activity, coupled to transmembrane movement of i…	9	|IPR001757; ATPase, P-type, K/Mg/Cd/Cu/Zn/Na/Ca/Na/H-transporter|IPR005834; Haloacid dehalogenase-like hydrolase|IPR006539; ATPase, P-type, phospholipid-translocating, flippase|IPR008250; ATPase, P-type, ATPase-associated domain|IPR018303; ATPase, P-type phosphorylation site|IPR023214; HAD-like domain|IPR023299; ATPase, P-type, cytoplasmic domain N|IPR023300; ATPase, P-type, cytoplasmic transduct…
scaffold13	76067	G/A_3280.08_84_Hom	NON_SYNONYMOUS_CODING	g1786	5324772	5325688		scaffold13	PHI:339	CLPT1	CAC41973	TX:290576	Colletotrichum lindemuthianum	Reduced virulence		UM04012	98.94	sr14918	98.97		UHOR_06077	98.45		4012	jgi|Ustma1|4012|UM04012	98.94			aor:AO090023000281	K07976	RAB	Rab family, other	--	Environmental Information Processing; Signaling Molecules and Interaction; GTP-binding proteins [BR:ko04031]	5270.UM04012.1	COG1100	GTPase SAR1 and related small G proteins	R	gi|343425098|emb|CBQ68635.1|	probable TEM1-GTP-binding protein of the RAS superfamily [Sporisorium reilianum SRZ2]	99.47	4	|GO:0005525; GTP binding; Molecular Function|GO:0005622; intracellular; Cellular Component|GO:0007264; small GTPase mediated signal transduction; Biological Process|GO:0015031; protein transport; Biological Process	8	|IPR001806; Ras GTPase|IPR003577; Ras small GTPase, Ras type|IPR003578; Small GTPase, Rho type|IPR003579; Ras small GTPase, Rab type|IPR005225; Small GTP-binding protein|IPR013753; Ras|IPR017231; GTPase, Tem1|IPR020851; Small GTPase
scaffold13	115820	T/C_3658.85_88_Hom	NON_SYNONYMOUS_CODING	g1799	5285259	5290973		scaffold13	PHI:505	MIP1	AAA17543	TX:4932	Saccharomyces cerevisiae	Reduced virulence		UM04001	75.18	sr14905	78.75		UHOR_06061	76.16		4001	jgi|Ustma1|4001|UM04001	75.18			uma:UM04001.1	K02332	POLG1	DNA polymerase gamma 1	2.7.7.7	Genetic Information Processing; Replication and Repair; DNA replication proteins [BR:ko03032]	5270.UM04001.1	fuNOG06774	DNA polymerase gamma	L	gi|343425085|emb|CBQ68622.1|	related to MIP1-DNA-directed DNA polymerase gamma catalytic subunit, mitochondrial [Sporisorium reilianum SRZ2]	79.35	4	|GO:0003677; DNA binding; Molecular Function|GO:0003887; DNA-directed DNA polymerase activity; Molecular Function|GO:0005760; gamma DNA polymerase complex; Cellular Component|GO:0006260; DNA replication; Biological Process	2	|IPR001098; DNA-directed DNA polymerase, family A, palm domain|IPR002297; DNA-directed DNA-polymerase, family A, mitochondria
scaffold13	168012	G/T_3112.27_77_Hom	NON_SYNONYMOUS_CODING	g1816	5233223	5234961		scaffold13	PHI:784	MGG_00056	EDK03390	TX:148305	Magnaporthe grisea	Reduced virulence		UM03990	80.56	sr14892	84.83		UHOR_06040	78.4		3990	jgi|Ustma1|3990|UM03990	80.56			rha:RHA1_ro10179	K00100	E1.1.1.-	--	--	Metabolism; Carbohydrate Metabolism; Fructose and mannose metabolism [PATH:ko00051] Metabolism; Carbohydrate Metabolism; Butanoate metabolism [PATH:ko00650] Metabolism; Lipid Metabolism; Linoleic acid metabolism [PATH:ko00591] Metabolism; Xenobiotics Biodegradation and Metabolism; Tetrachloroethene degradation [PATH:ko00625] Metabolism; Xenobiotics Biodegradation and Metabolism; Bisphenol A degra…	5270.UM03990.1	COG1028	Dehydrogenases with different specificities (related to short-chain alcohol dehydrogenases)	IQR	gi|343425072|emb|CBQ68609.1|	related to Short-chain dehydrogenase/reductase [Sporisorium reilianum SRZ2]	82.97	5	|GO:0003824; catalytic activity; Molecular Function|GO:0005488; binding; Molecular Function|GO:0008152; metabolic process; Biological Process|GO:0016491; oxidoreductase activity; Molecular Function|GO:0055114; oxidation-reduction process; Biological Process	4	|IPR002198; Short-chain dehydrogenase/reductase SDR|IPR002347; Glucose/ribitol dehydrogenase|IPR016040; NAD(P)-binding domain|IPR020904; Short-chain dehydrogenase/reductase, conserved site
scaffold6	110048	A/T_2296.14_57_Hom	NON_SYNONYMOUS_CODING	g182	10261949	10264817		scaffold6	PHI:1082	CpkA	ABD59786	TX:13684	Stagonospora nodorum	Reduced virulence		UM03234	77.58	sr14229	80.83		UHOR_05036	80.32		3234	jgi|Ustma1|3234|UM03234	77.58	CBM2	Modules of approx. 100 residues and which are found in a large number of bacterial enzymes. The cellulose-binding function has been demonstrated in many cases. Several of these modules have been shown to also bind chitin or xylan.	mgl:MGL_2936	K06631	PLK1	polo-like kinase 1	2.7.11.21	Metabolism; Enzyme Families; Protein kinases [BR:ko01001] Genetic Information Processing; Replication and Repair; Chromosome [BR:ko03036] Cellular Processes; Cell Growth and Death; Cell cycle [PATH:ko04110] Cellular Processes; Cell Growth and Death; Oocyte meiosis [PATH:ko04114] Organismal Systems; Endocrine System; Progesterone-mediated oocyte maturation [PATH:ko04914]	5270.UM03234.1	COG0515	Serine/threonine protein kinase	RTKL	gi|71018301|ref|XP_759381.1|	hypothetical protein UM03234.1 [Ustilago maydis 521]	77.74	6	|GO:0004672; protein kinase activity; Molecular Function|GO:0004674; protein serine/threonine kinase activity; Molecular Function|GO:0005515; protein binding; Molecular Function|GO:0005524; ATP binding; Molecular Function|GO:0006468; protein phosphorylation; Biological Process|GO:0042801; polo kinase kinase activity; Molecular Function	10	|IPR000719; Protein kinase, catalytic domain|IPR000959; POLO box duplicated domain|IPR002290; Serine/threonine-protein kinase domain|IPR008271; Serine/threonine-protein kinase, active site|IPR011009; Protein kinase-like domain|IPR015728; Serine/threonine-protein kinase, Polo-like|IPR017441; Protein kinase, ATP binding site|IPR017442; Serine/threonine-protein kinase-like domain|IPR020635; Tyrosine…
scaffold6	108611	T/C_2490.48_63_Hom	NON_SYNONYMOUS_CODING	g182	10261949	10264817		scaffold6	PHI:1082	CpkA	ABD59786	TX:13684	Stagonospora nodorum	Reduced virulence		UM03234	77.58	sr14229	80.83		UHOR_05036	80.32		3234	jgi|Ustma1|3234|UM03234	77.58	CBM2	Modules of approx. 100 residues and which are found in a large number of bacterial enzymes. The cellulose-binding function has been demonstrated in many cases. Several of these modules have been shown to also bind chitin or xylan.	mgl:MGL_2936	K06631	PLK1	polo-like kinase 1	2.7.11.21	Metabolism; Enzyme Families; Protein kinases [BR:ko01001] Genetic Information Processing; Replication and Repair; Chromosome [BR:ko03036] Cellular Processes; Cell Growth and Death; Cell cycle [PATH:ko04110] Cellular Processes; Cell Growth and Death; Oocyte meiosis [PATH:ko04114] Organismal Systems; Endocrine System; Progesterone-mediated oocyte maturation [PATH:ko04914]	5270.UM03234.1	COG0515	Serine/threonine protein kinase	RTKL	gi|71018301|ref|XP_759381.1|	hypothetical protein UM03234.1 [Ustilago maydis 521]	77.74	6	|GO:0004672; protein kinase activity; Molecular Function|GO:0004674; protein serine/threonine kinase activity; Molecular Function|GO:0005515; protein binding; Molecular Function|GO:0005524; ATP binding; Molecular Function|GO:0006468; protein phosphorylation; Biological Process|GO:0042801; polo kinase kinase activity; Molecular Function	10	|IPR000719; Protein kinase, catalytic domain|IPR000959; POLO box duplicated domain|IPR002290; Serine/threonine-protein kinase domain|IPR008271; Serine/threonine-protein kinase, active site|IPR011009; Protein kinase-like domain|IPR015728; Serine/threonine-protein kinase, Polo-like|IPR017441; Protein kinase, ATP binding site|IPR017442; Serine/threonine-protein kinase-like domain|IPR020635; Tyrosine…
scaffold13	204620	A/C_3066.44_75_Hom	NON_SYNONYMOUS_CODING	g1831	5194923	5197142		scaffold13	PHI:263	MAF1	AAL50116	TX:5462	Colletotrichum lagenarium	Reduced virulence		UM01320	78.93	sr10459	81.54		UHOR_01977	79.74		1320	jgi|Ustma1|1320|UM01320	78.93			uma:UM01320.1	K02214	CDC7	cell division control protein 7	2.7.11.1	Metabolism; Enzyme Families; Protein kinases [BR:ko01001] Genetic Information Processing; Replication and Repair; DNA replication proteins [BR:ko03032] Cellular Processes; Cell Growth and Death; Cell cycle [PATH:ko04110] Cellular Processes; Cell Growth and Death; Cell cycle - yeast [PATH:ko04111] Cellular Processes; Cell Growth and Death; Meiosis - yeast [PATH:ko04113]	5270.UM01320.1	COG0515	Serine/threonine protein kinase	RTKL	gi|71005602|ref|XP_757467.1|	hypothetical protein UM01320.1 [Ustilago maydis 521]	71.26	4	|GO:0004672; protein kinase activity; Molecular Function|GO:0004674; protein serine/threonine kinase activity; Molecular Function|GO:0005524; ATP binding; Molecular Function|GO:0006468; protein phosphorylation; Biological Process	6	|IPR000719; Protein kinase, catalytic domain|IPR002290; Serine/threonine-protein kinase domain|IPR008271; Serine/threonine-protein kinase, active site|IPR011009; Protein kinase-like domain|IPR017442; Serine/threonine-protein kinase-like domain|IPR020635; Tyrosine-protein kinase, catalytic domain
scaffold6	142337	G/A_2511.81_72_Hom	NON_SYNONYMOUS_CODING	g193	10291826	10296703		scaffold6	PHI:242	CaTPS2	CAC17748	TX:5476	Candida albicans	Reduced virulence		UM03245	82.15	sr14243	81.21		UHOR_05049	79.6		3245	jgi|Ustma1|3245|UM03245	82.15	GT20	&alpha;,&alpha;-trehalose-phosphate synthase [UDP-forming] (EC 2.4.1.15)	cne:CNB02610	K00697	E2.4.1.15, otsA	alpha,alpha-trehalose-phosphate synthase (UDP-forming)	2.4.1.15	Metabolism; Carbohydrate Metabolism; Starch and sucrose metabolism [PATH:ko00500] Metabolism; Glycan Biosynthesis and Metabolism; Glycosyltransferases [BR:ko01003]	5270.UM03245.1	COG1877	Trehalose-6-phosphatase	G	gi|319411604|emb|CBQ73648.1|	related to trehalose-6-phosphate phosphatase [Sporisorium reilianum SRZ2]	81.36	3	|GO:0003824; catalytic activity; Molecular Function|GO:0005992; trehalose biosynthetic process; Biological Process|GO:0008152; metabolic process; Biological Process	4	|IPR001830; Glycosyl transferase, family 20|IPR003337; Trehalose-phosphatase|IPR006379; HAD-superfamily hydrolase, subfamily IIB|IPR023214; HAD-like domain
scaffold6	142094	T/A_299.88_14_Hom	NON_SYNONYMOUS_CODING	g193	10291826	10296703		scaffold6	PHI:242	CaTPS2	CAC17748	TX:5476	Candida albicans	Reduced virulence		UM03245	82.15	sr14243	81.21		UHOR_05049	79.6		3245	jgi|Ustma1|3245|UM03245	82.15	GT20	&alpha;,&alpha;-trehalose-phosphate synthase [UDP-forming] (EC 2.4.1.15)	cne:CNB02610	K00697	E2.4.1.15, otsA	alpha,alpha-trehalose-phosphate synthase (UDP-forming)	2.4.1.15	Metabolism; Carbohydrate Metabolism; Starch and sucrose metabolism [PATH:ko00500] Metabolism; Glycan Biosynthesis and Metabolism; Glycosyltransferases [BR:ko01003]	5270.UM03245.1	COG1877	Trehalose-6-phosphatase	G	gi|319411604|emb|CBQ73648.1|	related to trehalose-6-phosphate phosphatase [Sporisorium reilianum SRZ2]	81.36	3	|GO:0003824; catalytic activity; Molecular Function|GO:0005992; trehalose biosynthetic process; Biological Process|GO:0008152; metabolic process; Biological Process	4	|IPR001830; Glycosyl transferase, family 20|IPR003337; Trehalose-phosphatase|IPR006379; HAD-superfamily hydrolase, subfamily IIB|IPR023214; HAD-like domain
scaffold18	190875	G/A_3194.59_77_Hom	NON_SYNONYMOUS_CODING	g1947	18399254	18401878	cluster7	scaffold18	PHI:31	CHS3	BAA02707	TX:5476	Candida albicans	Reduced virulence		UM05480	24.42	sr16158	24.09	21-4(13)	UHOR_08674	70.49		3204	jgi|Ustma1|3204|UM03204	23.33	GT2	cellulose synthase (EC 2.4.1.12); chitin synthase (EC 2.4.1.16); dolichyl-phosphate &beta;-D-mannosyltransferase (EC 2.4.1.83); dolichyl-phosphate &beta;-glucosyltransferase (EC 2.4.1.117); N-acetylglucosaminyltransferase (EC 2.4.1.-); N-acetylgalactosaminyltransferase (EC 2.4.1.-); hyaluronan synthase (EC 2.4.1.212); chitin oligosaccharide synthase (EC 2.4.1.-); &beta;-1,3-glucan synthase (EC 2.…	lth:KLTH0A01870g	K00698	CHS1	chitin synthase	2.4.1.16	Metabolism; Carbohydrate Metabolism; Amino sugar and nucleotide sugar metabolism [PATH:ko00520] Metabolism; Glycan Biosynthesis and Metabolism; Glycosyltransferases [BR:ko01003]	5518.FG03170.1	COG1215	Glycosyltransferases, probably involved in cell wall biogenesis	M	gi|302893310|ref|XP_003045536.1|	hypothetical protein NECHADRAFT_39578 [Nectria haematococca mpVI 77-13-4]	35.43	1	|GO:0016758; transferase activity, transferring hexosyl groups; Molecular Function	1	|IPR004835; Fungal chitin synthase
scaffold18	188766	T/A_2892.71_70_Hom	NON_SYNONYMOUS_CODING	g1947	18399254	18401878	cluster7	scaffold18	PHI:31	CHS3	BAA02707	TX:5476	Candida albicans	Reduced virulence		UM05480	24.42	sr16158	24.09	21-4(13)	UHOR_08674	70.49		3204	jgi|Ustma1|3204|UM03204	23.33	GT2	cellulose synthase (EC 2.4.1.12); chitin synthase (EC 2.4.1.16); dolichyl-phosphate &beta;-D-mannosyltransferase (EC 2.4.1.83); dolichyl-phosphate &beta;-glucosyltransferase (EC 2.4.1.117); N-acetylglucosaminyltransferase (EC 2.4.1.-); N-acetylgalactosaminyltransferase (EC 2.4.1.-); hyaluronan synthase (EC 2.4.1.212); chitin oligosaccharide synthase (EC 2.4.1.-); &beta;-1,3-glucan synthase (EC 2.…	lth:KLTH0A01870g	K00698	CHS1	chitin synthase	2.4.1.16	Metabolism; Carbohydrate Metabolism; Amino sugar and nucleotide sugar metabolism [PATH:ko00520] Metabolism; Glycan Biosynthesis and Metabolism; Glycosyltransferases [BR:ko01003]	5518.FG03170.1	COG1215	Glycosyltransferases, probably involved in cell wall biogenesis	M	gi|302893310|ref|XP_003045536.1|	hypothetical protein NECHADRAFT_39578 [Nectria haematococca mpVI 77-13-4]	35.43	1	|GO:0016758; transferase activity, transferring hexosyl groups; Molecular Function	1	|IPR004835; Fungal chitin synthase
scaffold18	188664	T/A_3047.43_76_Hom	NON_SYNONYMOUS_CODING	g1947	18399254	18401878	cluster7	scaffold18	PHI:31	CHS3	BAA02707	TX:5476	Candida albicans	Reduced virulence		UM05480	24.42	sr16158	24.09	21-4(13)	UHOR_08674	70.49		3204	jgi|Ustma1|3204|UM03204	23.33	GT2	cellulose synthase (EC 2.4.1.12); chitin synthase (EC 2.4.1.16); dolichyl-phosphate &beta;-D-mannosyltransferase (EC 2.4.1.83); dolichyl-phosphate &beta;-glucosyltransferase (EC 2.4.1.117); N-acetylglucosaminyltransferase (EC 2.4.1.-); N-acetylgalactosaminyltransferase (EC 2.4.1.-); hyaluronan synthase (EC 2.4.1.212); chitin oligosaccharide synthase (EC 2.4.1.-); &beta;-1,3-glucan synthase (EC 2.…	lth:KLTH0A01870g	K00698	CHS1	chitin synthase	2.4.1.16	Metabolism; Carbohydrate Metabolism; Amino sugar and nucleotide sugar metabolism [PATH:ko00520] Metabolism; Glycan Biosynthesis and Metabolism; Glycosyltransferases [BR:ko01003]	5518.FG03170.1	COG1215	Glycosyltransferases, probably involved in cell wall biogenesis	M	gi|302893310|ref|XP_003045536.1|	hypothetical protein NECHADRAFT_39578 [Nectria haematococca mpVI 77-13-4]	35.43	1	|GO:0016758; transferase activity, transferring hexosyl groups; Molecular Function	1	|IPR004835; Fungal chitin synthase
scaffold18	188922	T/A_3153.37_76_Hom	NON_SYNONYMOUS_CODING	g1947	18399254	18401878	cluster7	scaffold18	PHI:31	CHS3	BAA02707	TX:5476	Candida albicans	Reduced virulence		UM05480	24.42	sr16158	24.09	21-4(13)	UHOR_08674	70.49		3204	jgi|Ustma1|3204|UM03204	23.33	GT2	cellulose synthase (EC 2.4.1.12); chitin synthase (EC 2.4.1.16); dolichyl-phosphate &beta;-D-mannosyltransferase (EC 2.4.1.83); dolichyl-phosphate &beta;-glucosyltransferase (EC 2.4.1.117); N-acetylglucosaminyltransferase (EC 2.4.1.-); N-acetylgalactosaminyltransferase (EC 2.4.1.-); hyaluronan synthase (EC 2.4.1.212); chitin oligosaccharide synthase (EC 2.4.1.-); &beta;-1,3-glucan synthase (EC 2.…	lth:KLTH0A01870g	K00698	CHS1	chitin synthase	2.4.1.16	Metabolism; Carbohydrate Metabolism; Amino sugar and nucleotide sugar metabolism [PATH:ko00520] Metabolism; Glycan Biosynthesis and Metabolism; Glycosyltransferases [BR:ko01003]	5518.FG03170.1	COG1215	Glycosyltransferases, probably involved in cell wall biogenesis	M	gi|302893310|ref|XP_003045536.1|	hypothetical protein NECHADRAFT_39578 [Nectria haematococca mpVI 77-13-4]	35.43	1	|GO:0016758; transferase activity, transferring hexosyl groups; Molecular Function	1	|IPR004835; Fungal chitin synthase
scaffold18	190320	T/C_2941.25_71_Hom	NON_SYNONYMOUS_CODING	g1947	18399254	18401878	cluster7	scaffold18	PHI:31	CHS3	BAA02707	TX:5476	Candida albicans	Reduced virulence		UM05480	24.42	sr16158	24.09	21-4(13)	UHOR_08674	70.49		3204	jgi|Ustma1|3204|UM03204	23.33	GT2	cellulose synthase (EC 2.4.1.12); chitin synthase (EC 2.4.1.16); dolichyl-phosphate &beta;-D-mannosyltransferase (EC 2.4.1.83); dolichyl-phosphate &beta;-glucosyltransferase (EC 2.4.1.117); N-acetylglucosaminyltransferase (EC 2.4.1.-); N-acetylgalactosaminyltransferase (EC 2.4.1.-); hyaluronan synthase (EC 2.4.1.212); chitin oligosaccharide synthase (EC 2.4.1.-); &beta;-1,3-glucan synthase (EC 2.…	lth:KLTH0A01870g	K00698	CHS1	chitin synthase	2.4.1.16	Metabolism; Carbohydrate Metabolism; Amino sugar and nucleotide sugar metabolism [PATH:ko00520] Metabolism; Glycan Biosynthesis and Metabolism; Glycosyltransferases [BR:ko01003]	5518.FG03170.1	COG1215	Glycosyltransferases, probably involved in cell wall biogenesis	M	gi|302893310|ref|XP_003045536.1|	hypothetical protein NECHADRAFT_39578 [Nectria haematococca mpVI 77-13-4]	35.43	1	|GO:0016758; transferase activity, transferring hexosyl groups; Molecular Function	1	|IPR004835; Fungal chitin synthase
scaffold18	228633	G/T_2281.02_59_Hom	NON_SYNONYMOUS_CODING	g1961	18360777	18361970		scaffold18	PHI:423	VAD1	AAV41010	TX:5207	Cryptococcus neoformans	Reduced virulence		UM06129	97.73	sr16161	71.01		UHOR_08692	96.73		6129	jgi|Ustma1|6129|UM06129	97.73	CE11	UDP-3-0-acyl N-acetylglucosamine deacetylase (EC 3.5.1.-).	uma:UM06129.1	K13026	FAL1	ATP-dependent RNA helicase FAL1	3.6.4.13	Unclassified; Genetic Information Processing; Translation proteins	5270.UM06129.1	fuNOG05668	Atp-Dependent RNA helicase	J	gi|71024093|ref|XP_762276.1|	hypothetical protein UM06129.1 [Ustilago maydis 521]	97.73	4	|GO:0003676; nucleic acid binding; Molecular Function|GO:0004386; helicase activity; Molecular Function|GO:0005524; ATP binding; Molecular Function|GO:0008026; ATP-dependent helicase activity; Molecular Function	5	|IPR001650; Helicase, C-terminal|IPR011545; DNA/RNA helicase, DEAD/DEAH box type, N-terminal|IPR014001; DEAD-like helicase, N-terminal|IPR014014; RNA helicase, DEAD-box type, Q motif|IPR014021; Helicase, superfamily 1/2, ATP-binding domain
scaffold2	2929	G/A_2541.98_65_Hom	NON_SYNONYMOUS_CODING	g1980	11818449	11820002	no sytney & few genes regions	scaffold2	PHI:511	CaNAG4	EAK93098	TX:5476	Candida albicans	Reduced virulence		UM05981	79.12	sr13626	40.5		UHOR_04133	40.73		5981	jgi|Ustma1|5981|UM05981	79.12			pic:PICST_85553	K08157	TPO1	MFS transporter, DHA1 family, multidrug resistance protein	--	Environmental Information Processing; Membrane Transport; Transporters [BR:ko02000]	5270.UM05981.1	COG0477	Permeases of the major facilitator superfamily	GEPR	gi|71023797|ref|XP_762128.1|	hypothetical protein UM05981.1 [Ustilago maydis 521]	79.12	1	|GO:0055085; transmembrane transport; Biological Process	3	|IPR011701; Major facilitator superfamily MFS-1|IPR016196; Major facilitator superfamily, general substrate transporter|IPR020846; Major facilitator superfamily
scaffold2	43251	C/T_2618.36_67_Hom	NON_SYNONYMOUS_CODING	g1991	11851753	11862870		scaffold2	PHI:97	TOXC	AAC62818	TX:5017	Cochliobolus carbonum	Reduced virulence		UM06460	73.44	sr14030	45.26		UHOR_04672	45.5		6460	jgi|Ustma1|6460|UM06460	73.44			uma:UM02971.1	K00667	FAS2	fatty acid synthase subunit alpha, fungi type	2.3.1.86	Metabolism; Lipid Metabolism; Fatty acid biosynthesis [PATH:ko00061] Metabolism; Lipid Metabolism; Lipid biosynthesis proteins [BR:ko01004]	5270.UM06460.1	COG4981	Enoyl reductase domain of yeast-type FAS1	I	gi|71024755|ref|XP_762607.1|	hypothetical protein UM06460.1 [Ustilago maydis 521]	73.44	9	|GO:0003824; catalytic activity; Molecular Function|GO:0004312; fatty acid synthase activity; Molecular Function|GO:0005488; binding; Molecular Function|GO:0005835; fatty acid synthase complex; Cellular Component|GO:0006633; fatty acid biosynthetic process; Biological Process|GO:0008152; metabolic process; Biological Process|GO:0016491; oxidoreductase activity; Molecular Function|GO:0016740; tran…	14	|IPR001227; Acyl transferase domain|IPR002539; MaoC-like dehydratase|IPR003965; Fatty acid synthase|IPR013565; Domain of unknown function DUF1729|IPR014030; Beta-ketoacyl synthase, N-terminal|IPR014031; Beta-ketoacyl synthase, C-terminal|IPR014043; Acyl transferase|IPR016035; Acyl transferase/acyl hydrolase/lysophospholipase|IPR016038; Thiolase-like, subgroup|IPR016039; Thiolase-like|IPR016040; N…
scaffold2	36680	G/C_2304.22_60_Hom	NON_SYNONYMOUS_CODING	g1991	11851753	11862870		scaffold2	PHI:97	TOXC	AAC62818	TX:5017	Cochliobolus carbonum	Reduced virulence		UM06460	73.44	sr14030	45.26		UHOR_04672	45.5		6460	jgi|Ustma1|6460|UM06460	73.44			uma:UM02971.1	K00667	FAS2	fatty acid synthase subunit alpha, fungi type	2.3.1.86	Metabolism; Lipid Metabolism; Fatty acid biosynthesis [PATH:ko00061] Metabolism; Lipid Metabolism; Lipid biosynthesis proteins [BR:ko01004]	5270.UM06460.1	COG4981	Enoyl reductase domain of yeast-type FAS1	I	gi|71024755|ref|XP_762607.1|	hypothetical protein UM06460.1 [Ustilago maydis 521]	73.44	9	|GO:0003824; catalytic activity; Molecular Function|GO:0004312; fatty acid synthase activity; Molecular Function|GO:0005488; binding; Molecular Function|GO:0005835; fatty acid synthase complex; Cellular Component|GO:0006633; fatty acid biosynthetic process; Biological Process|GO:0008152; metabolic process; Biological Process|GO:0016491; oxidoreductase activity; Molecular Function|GO:0016740; tran…	14	|IPR001227; Acyl transferase domain|IPR002539; MaoC-like dehydratase|IPR003965; Fatty acid synthase|IPR013565; Domain of unknown function DUF1729|IPR014030; Beta-ketoacyl synthase, N-terminal|IPR014031; Beta-ketoacyl synthase, C-terminal|IPR014043; Acyl transferase|IPR016035; Acyl transferase/acyl hydrolase/lysophospholipase|IPR016038; Thiolase-like, subgroup|IPR016039; Thiolase-like|IPR016040; N…
scaffold2	37907	G/T_2639.02_65_Hom	NON_SYNONYMOUS_CODING	g1991	11851753	11862870		scaffold2	PHI:97	TOXC	AAC62818	TX:5017	Cochliobolus carbonum	Reduced virulence		UM06460	73.44	sr14030	45.26		UHOR_04672	45.5		6460	jgi|Ustma1|6460|UM06460	73.44			uma:UM02971.1	K00667	FAS2	fatty acid synthase subunit alpha, fungi type	2.3.1.86	Metabolism; Lipid Metabolism; Fatty acid biosynthesis [PATH:ko00061] Metabolism; Lipid Metabolism; Lipid biosynthesis proteins [BR:ko01004]	5270.UM06460.1	COG4981	Enoyl reductase domain of yeast-type FAS1	I	gi|71024755|ref|XP_762607.1|	hypothetical protein UM06460.1 [Ustilago maydis 521]	73.44	9	|GO:0003824; catalytic activity; Molecular Function|GO:0004312; fatty acid synthase activity; Molecular Function|GO:0005488; binding; Molecular Function|GO:0005835; fatty acid synthase complex; Cellular Component|GO:0006633; fatty acid biosynthetic process; Biological Process|GO:0008152; metabolic process; Biological Process|GO:0016491; oxidoreductase activity; Molecular Function|GO:0016740; tran…	14	|IPR001227; Acyl transferase domain|IPR002539; MaoC-like dehydratase|IPR003965; Fatty acid synthase|IPR013565; Domain of unknown function DUF1729|IPR014030; Beta-ketoacyl synthase, N-terminal|IPR014031; Beta-ketoacyl synthase, C-terminal|IPR014043; Acyl transferase|IPR016035; Acyl transferase/acyl hydrolase/lysophospholipase|IPR016038; Thiolase-like, subgroup|IPR016039; Thiolase-like|IPR016040; N…
scaffold2	48583	T/A_2757.21_67_Hom	NON_SYNONYMOUS_CODING	g1992	11862900	11865502		scaffold2	PHI:438	BcBOT1 (related: CND5)	AAQ16576	TX:40559	Botrytis cinerea	Reduced virulence		UM06459	80.22	sr06427	24.02		UHOR_00020	24.12	SignalP	6459	jgi|Ustma1|6459|UM06459	80.22	GT34	UDP-Gal: galactomannan &alpha;-1,6-galactosyltransferase (EC 2.4.1.-); UDP-Xyl: xyloglucan &alpha;-1,6-xylosyltransferase (EC 2.4.2.39); &alpha;-1,2-galactosyltransferase (EC 2.4.1.-)	afm:AFUA_6G02210	K00517	E1.14.-.-	--	--	Metabolism; Metabolism of Terpenoids and Polyketides; Limonene and pinene degradation [PATH:ko00903] Metabolism; Biosynthesis of Other Secondary Metabolites; Stilbenoid, diarylheptanoid and gingerol biosynthesis [PATH:ko00945] Metabolism; Xenobiotics Biodegradation and Metabolism; gamma-Hexachlorocyclohexane degradation [PATH:ko00361] Metabolism; Xenobiotics Biodegradation and Metabolism; Naphtha…	5270.UM06459.1	KOG0158	Cytochrome P450 CYP3/CYP5/CYP6/CYP9 subfamilies	Q	gi|71024753|ref|XP_762606.1|	hypothetical protein UM06459.1 [Ustilago maydis 521]	82.16	5	|GO:0004497; monooxygenase activity; Molecular Function|GO:0005506; iron ion binding; Molecular Function|GO:0009055; electron carrier activity; Molecular Function|GO:0020037; heme binding; Molecular Function|GO:0055114; oxidation-reduction process; Biological Process	3	|IPR001128; Cytochrome P450|IPR002401; Cytochrome P450, E-class, group I|IPR017972; Cytochrome P450, conserved site
scaffold2	355459	G/C_2252.89_55_Hom	NON_SYNONYMOUS_CODING	g2096	12169778	12171430	cluster8	scaffold2	PHI:924	um03744		TX:5270	Ustilago maydis	Reduced virulence	10A(13)	UM03744	37.06	sr11226	31.53		-	-	SignalP	3744	jgi|Ustma1|3744|UM03744	37.06													gi|71019321|ref|XP_759891.1|	hypothetical protein UM03744.1 [Ustilago maydis 521]	37.46
scaffold2	356619	C/T_53.15_24_Het	NON_SYNONYMOUS_CODING	g2097	12172350	12173105	cluster8	scaffold2	PHI:930	um03750		TX:5270	Ustilago maydis	Reduced virulence	10A(13)	UM03750	33.04	sr11231	30.21	14-1(5)	UHOR_14478	27.89	SignalP	3750	jgi|Ustma1|3750|UM03750	33.04													gi|71019333|ref|XP_759897.1|	hypothetical protein UM03750.1 [Ustilago maydis 521]	33.04
scaffold2	370025	C/A_2688.37_70_Hom	NON_SYNONYMOUS_CODING	g2101	12185386	12186483	cluster8	scaffold2	PHI:933	um03753		TX:5270	Ustilago maydis	Reduced virulence	10A(13)	UM03753	36.71	sr11240	31.76		UHOR_07319	34.71	SignalP	3753	jgi|Ustma1|3753|UM03753	36.71													gi|71019339|ref|XP_759900.1|	hypothetical protein UM03753.1 [Ustilago maydis 521]	36.31
scaffold2	369718	G/T_3480.35_85_Hom	NON_SYNONYMOUS_CODING	g2101	12185386	12186483	cluster8	scaffold2	PHI:933	um03753		TX:5270	Ustilago maydis	Reduced virulence	10A(13)	UM03753	36.71	sr11240	31.76		UHOR_07319	34.71	SignalP	3753	jgi|Ustma1|3753|UM03753	36.71													gi|71019339|ref|XP_759900.1|	hypothetical protein UM03753.1 [Ustilago maydis 521]	36.31
scaffold6	211857	A/G_3317.22_80_Hom	NON_SYNONYMOUS_CODING	g211	10363618	10365866		scaffold6	PHI:781	MGG_00131	EDK03302	TX:148305	Magnaporthe grisea	Reduced virulence		UM00893	28.66	sr14260	70.06		UHOR_05080	62.98		893	jgi|Ustma1|893|UM00893	28.66									5141.NCU05964.1	euNOG12820	Annotation not available	S	gi|319411621|emb|CBQ73665.1|	conserved hypothetical protein [Sporisorium reilianum SRZ2]	55			1	|IPR021740; Velvet factor
scaffold6	211100	G/T_2594.89_65_Hom	NON_SYNONYMOUS_CODING	g211	10363618	10365866		scaffold6	PHI:781	MGG_00131	EDK03302	TX:148305	Magnaporthe grisea	Reduced virulence		UM00893	28.66	sr14260	70.06		UHOR_05080	62.98		893	jgi|Ustma1|893|UM00893	28.66									5141.NCU05964.1	euNOG12820	Annotation not available	S	gi|319411621|emb|CBQ73665.1|	conserved hypothetical protein [Sporisorium reilianum SRZ2]	55			1	|IPR021740; Velvet factor
scaffold2	446765	T/C_3218.15_79_Hom	NON_SYNONYMOUS_CODING	g2130	12261531	12264269		scaffold2	PHI:731	FSR1	AAX55652	TX:5518	Fusarium graminearum	Reduced virulence		UM03784	80.56	sr14671	83.56		UHOR_05756	83		3784	jgi|Ustma1|3784|UM03784	80.56			ava:Ava_2851	K00908	E2.7.11.17	Ca2+/calmodulin-dependent protein kinase	2.7.11.17	Metabolism; Enzyme Families; Protein kinases [BR:ko01001]	5270.UM03784.1	KOG0642	Cell-cycle nuclear protein, contains WD-40 repeats	D	gi|343424860|emb|CBQ68398.1|	related to STRIATIN [Sporisorium reilianum SRZ2]	83.63	1	|GO:0005515; protein binding; Molecular Function	9	|IPR001680; WD40 repeat|IPR011046; WD40 repeat-like-containing domain|IPR013258; Striatin, N-terminal|IPR015943; WD40/YVTN repeat-like-containing domain|IPR017986; WD40-repeat-containing domain|IPR019775; WD40 repeat, conserved site|IPR019781; WD40 repeat, subgroup|IPR019782; WD40 repeat 2|IPR020472; G-protein beta WD-40 repeat
scaffold6	231967	A/C_2238.9_55_Hom	NON_SYNONYMOUS_CODING	g216	10382355	10387791		scaffold6	PHI:253	FOS1	AAK27436	TX:5085	Aspergillus fumigatus	Reduced virulence		UM03269	79.95	sr14265	79.96		UHOR_05088	80.25		3269	jgi|Ustma1|3269|UM03269	79.95	GT2	cellulose synthase (EC 2.4.1.12); chitin synthase (EC 2.4.1.16); dolichyl-phosphate &beta;-D-mannosyltransferase (EC 2.4.1.83); dolichyl-phosphate &beta;-glucosyltransferase (EC 2.4.1.117); N-acetylglucosaminyltransferase (EC 2.4.1.-); N-acetylgalactosaminyltransferase (EC 2.4.1.-); hyaluronan synthase (EC 2.4.1.212); chitin oligosaccharide synthase (EC 2.4.1.-); &beta;-1,3-glucan synthase (EC 2.…	bba:Bd3528	K00936	E2.7.3.-	--	--	Unclassified; Metabolism; Others	5270.UM03269.1	COG0642	Signal transduction histidine kinase	T	gi|319411626|emb|CBQ73670.1|	related to histidine kinase (C-terminal fragment) [Sporisorium reilianum SRZ2]	80.84	13	|GO:0000155; two-component sensor activity; Molecular Function|GO:0000156; two-component response regulator activity; Molecular Function|GO:0000160; two-component signal transduction system (phosphorelay); Biological Process|GO:0004673; protein histidine kinase activity; Molecular Function|GO:0004871; signal transducer activity; Molecular Function|GO:0005515; protein binding; Molecular Function|G…	12	|IPR000014; PAS|IPR000700; PAS-associated, C-terminal|IPR001610; PAC motif|IPR001789; Signal transduction response regulator, receiver domain|IPR003594; ATPase-like, ATP-binding domain|IPR003661; Signal transduction histidine kinase, subgroup 1, dimerisation/phosphoacceptor domain|IPR004358; Signal transduction histidine kinase-related protein, C-terminal|IPR005467; Signal transduction histidine …
scaffold17	126043	A/T_860.8_30_Hom	NON_SYNONYMOUS_CODING	g2253	14037509	14039304		scaffold17	PHI:355	GzmetE		TX:5518	Fusarium graminearum	Reduced virulence		UM03425	57.3	sr14415	63.93		UHOR_05289	63.68		3425	jgi|Ustma1|3425|UM03425	57.3			uma:UM03425.1	K00641	E2.3.1.31, metX	homoserine O-acetyltransferase	2.3.1.31	Metabolism; Energy Metabolism; Sulfur metabolism [PATH:ko00920] Metabolism; Amino Acid Metabolism; Cysteine and methionine metabolism [PATH:ko00270]	5270.UM03425.1	euNOG04145	Homoserine O-acetyltransferase	E	gi|319411781|emb|CBQ73824.1|	related to MET2-homoserine O-acetyltransferase [Sporisorium reilianum SRZ2]	73.18	2	|GO:0005737; cytoplasm; Cellular Component|GO:0016413; O-acetyltransferase activity; Molecular Function	2	|IPR000073; Alpha/beta hydrolase fold-1|IPR008220; Homoserine acetyltransferase
scaffold17	141049	A/G_643.08_45_Het	NON_SYNONYMOUS_CODING	g2257	14020666	14026418		scaffold17	PHI:882	MGG_04985	EDJ95433	TX:148305	Magnaporthe grisea	Reduced virulence		UM03431	70.88	sr14421	71.88		UHOR_05267	69.83		3431	jgi|Ustma1|3431|UM03431	70.88									5270.UM03431.1	COG5099	RNA-binding protein of the Puf family, translational repressor	J	gi|319411787|emb|CBQ73830.1|	conserved hypothetical protein [Sporisorium reilianum SRZ2]	73.44	2	|GO:0003723; RNA binding; Molecular Function|GO:0005488; binding; Molecular Function	3	|IPR001313; Pumilio RNA-binding repeat|IPR011989; Armadillo-like helical|IPR016024; Armadillo-type fold
scaffold17	175078	A/G_2981.78_71_Hom	NON_SYNONYMOUS_CODING	g2270	13986199	13990356		scaffold17	PHI:405	PDE1	AAK07740	TX:148305	Magnaporthe grisea	Reduced virulence		UM04394	88.78	sr15282	88.79		UHOR_06866	86.44		4394	jgi|Ustma1|4394|UM04394	88.78			lbc:LACBIDRAFT_189016	K01530	E3.6.3.1	phospholipid-translocating ATPase	3.6.3.1	Unclassified; Metabolism; Energy metabolism	5270.UM04394.1	fuNOG04127	This magnesium-dependent enzyme catalyzes the hydrolysis of ATP coupled with the transport of phospholipids (Potential)	P	gi|71020621|ref|XP_760541.1|	hypothetical protein UM04394.1 [Ustilago maydis 521]	88.71	11	|GO:0000287; magnesium ion binding; Molecular Function|GO:0003824; catalytic activity; Molecular Function|GO:0004012; phospholipid-translocating ATPase activity; Molecular Function|GO:0005524; ATP binding; Molecular Function|GO:0006754; ATP biosynthetic process; Biological Process|GO:0008152; metabolic process; Biological Process|GO:0015662; ATPase activity, coupled to transmembrane movement of i…	9	|IPR001757; ATPase, P-type, K/Mg/Cd/Cu/Zn/Na/Ca/Na/H-transporter|IPR005834; Haloacid dehalogenase-like hydrolase|IPR006539; ATPase, P-type, phospholipid-translocating, flippase|IPR008250; ATPase, P-type, ATPase-associated domain|IPR018303; ATPase, P-type phosphorylation site|IPR023214; HAD-like domain|IPR023299; ATPase, P-type, cytoplasmic domain N|IPR023300; ATPase, P-type, cytoplasmic transduct…
scaffold17	201157	C/A_2754.5_91_Hom	NON_SYNONYMOUS_CODING	g2276	13962890	13964197		scaffold17	PHI:796	MGG_02423	EDJ98620	TX:148305	Magnaporthe grisea	Reduced virulence		UM04388	52.32	sr15275	62.22		UHOR_06856	51.84		4388	jgi|Ustma1|4388|UM04388	52.32			lbc:LACBIDRAFT_295761	K10949	KDELR	ER lumen protein retaining receptor	--	Human Diseases; Infectious Diseases; Vibrio cholerae infection [PATH:ko05110]	5270.UM04387.1	fuNOG08601	Required for the retention of luminal endoplasmic reticulum proteins. Determines the specificity of the luminal ER protein retention system. Also required for normal vesicular traffic through the	U	gi|343425671|emb|CBQ69205.1|	probable ERD2-ER lumen protein-retaining receptor [Sporisorium reilianum SRZ2]	91.79
scaffold17	200496	G/A_3146.57_79_Hom	NON_SYNONYMOUS_CODING	g2276	13962890	13964197		scaffold17	PHI:796	MGG_02423	EDJ98620	TX:148305	Magnaporthe grisea	Reduced virulence		UM04388	52.32	sr15275	62.22		UHOR_06856	51.84		4388	jgi|Ustma1|4388|UM04388	52.32			lbc:LACBIDRAFT_295761	K10949	KDELR	ER lumen protein retaining receptor	--	Human Diseases; Infectious Diseases; Vibrio cholerae infection [PATH:ko05110]	5270.UM04387.1	fuNOG08601	Required for the retention of luminal endoplasmic reticulum proteins. Determines the specificity of the luminal ER protein retention system. Also required for normal vesicular traffic through the	U	gi|343425671|emb|CBQ69205.1|	probable ERD2-ER lumen protein-retaining receptor [Sporisorium reilianum SRZ2]	91.79
scaffold17	278979	A/G_2944.73_71_Hom	NON_SYNONYMOUS_CODING	g2300	13884702	13886198		scaffold17	PHI:323	VFGLU1	AAO63562	TX:93591	Verticillium fungicola	Reduced virulence		UM05550	76.7	sr15250	64.62		UHOR_06823	78.46	SignalP Protcomp	5550	jgi|Ustma1|5550|UM05550	76.7	GH5	chitosanase (EC 3.2.1.132); &beta;-mannosidase (EC 3.2.1.25); Cellulase (EC 3.2.1.4); glucan 1,3-&beta;-glucosidase (EC 3.2.1.58); licheninase (EC 3.2.1.73); glucan endo-1,6-&beta;-glucosidase (EC 3.2.1.75); mannan endo-&beta;-1,4-mannosidase (EC 3.2.1.78); endo-&beta;-1,4-xylanase (EC 3.2.1.8); cellulose &beta;-1,4-cellobiosidase (EC 3.2.1.91); endo-&beta;-1,6-galactanase (EC 3.2.1.-); &beta;-1,…	cne:CNE03150	K01210	E3.2.1.58	glucan 1,3-beta-glucosidase	3.2.1.58	Metabolism; Carbohydrate Metabolism; Starch and sucrose metabolism [PATH:ko00500]	5270.UM05550.1	COG2730	Endoglucanase	G	gi|71022935|ref|XP_761697.1|	hypothetical protein UM05550.1 [Ustilago maydis 521]	76.84	4	|GO:0003824; catalytic activity; Molecular Function|GO:0004553; hydrolase activity, hydrolyzing O-glycosyl compounds; Molecular Function|GO:0005975; carbohydrate metabolic process; Biological Process|GO:0043169; cation binding; Molecular Function	3	|IPR001547; Glycoside hydrolase, family 5|IPR013781; Glycoside hydrolase, subgroup, catalytic core|IPR017853; Glycoside hydrolase, catalytic core
scaffold6	274266	A/T_1161.16_55_Het	NON_SYNONYMOUS_CODING	g233	10427441	10430583		scaffold6	PHI:211	CaTUP1	AAB63195	TX:5476	Candida albicans	Reduced virulence		UM03280	94.25	sr14281	97.7		UHOR_05109	96.55		3280	jgi|Ustma1|3280|UM03280	94.25			uma:UM03280.1	K06666	TUP1	glucose repression regulatory protein TUP1	--	Cellular Processes; Cell Growth and Death; Cell cycle - yeast [PATH:ko04111]	5270.UM03280.1	fuNOG06331	Transcriptional repressor protein	B	gi|71018393|ref|XP_759427.1|	hypothetical protein UM03280.1 [Ustilago maydis 521]	82.88	1	|GO:0005515; protein binding; Molecular Function	10	|IPR001680; WD40 repeat|IPR011044; Quinoprotein amine dehydrogenase, beta chain-like|IPR011046; WD40 repeat-like-containing domain|IPR013890; Transcriptional repressor Tup1, N-terminal|IPR015943; WD40/YVTN repeat-like-containing domain|IPR017986; WD40-repeat-containing domain|IPR019775; WD40 repeat, conserved site|IPR019781; WD40 repeat, subgroup|IPR019782; WD40 repeat 2|IPR020472; G-protein beta…
scaffold23	55930	A/G_3404.27_82_Hom	NON_SYNONYMOUS_CODING	g2375	12652525	12655863		scaffold23	PHI:286	CLC-A	AAO73005	TX:5207	Cryptococcus neoformans	Reduced virulence		UM03876	79.69	sr14772	84.31		UHOR_05881	82.33		3876	jgi|Ustma1|3876|UM03876	79.69			aor:AO090011000806	K05393	CLCNF	chloride channel, other eukaryote	--	Environmental Information Processing; Signaling Molecules and Interaction; Ion channels [BR:ko04040]	5270.UM03876.1	KOG0475	Cl- channel CLC-3 and related proteins (CLC superfamily)	P	gi|343424957|emb|CBQ68494.1|	related to chloride channel protein [Sporisorium reilianum SRZ2]	84.31	6	|GO:0005216; ion channel activity; Molecular Function|GO:0005247; voltage-gated chloride channel activity; Molecular Function|GO:0005515; protein binding; Molecular Function|GO:0006821; chloride transport; Biological Process|GO:0016020; membrane; Cellular Component|GO:0055085; transmembrane transport; Biological Process	4	|IPR000644; Cystathionine beta-synthase, core|IPR001807; Chloride channel, voltage gated|IPR002645; Sulphate transporter/antisigma-factor antagonist STAS|IPR014743; Chloride channel, core
scaffold23	139159	C/A_3016.98_73_Hom	NON_SYNONYMOUS_CODING	g2399	12737766	12739589		scaffold23	PHI:510	CaNAG3	EAK93097	TX:5476	Candida albicans	Reduced virulence		UM03908	87.54	sr14811	87.71		UHOR_05929	87.33		3908	jgi|Ustma1|3908|UM03908	87.54			ang:An18g01150	K08157	TPO1	MFS transporter, DHA1 family, multidrug resistance protein	--	Environmental Information Processing; Membrane Transport; Transporters [BR:ko02000]	5270.UM03908.1	COG0477	Permeases of the major facilitator superfamily	GEPR	gi|343424985|emb|CBQ68522.1|	related to TPO1-Vacuolar polyamine-H+ antiporter [Sporisorium reilianum SRZ2]	88.7	1	|GO:0055085; transmembrane transport; Biological Process	3	|IPR011701; Major facilitator superfamily MFS-1|IPR016196; Major facilitator superfamily, general substrate transporter|IPR020846; Major facilitator superfamily
scaffold23	207456	C/T_2463.82_69_Hom	NON_SYNONYMOUS_CODING	g2418	12805261	12810834		scaffold23	PHI:1058	MoSNF1	ABF48563	TX:148305	Magnaporthe grisea	Reduced virulence		UM03928	74.4	sr14833	76.75		UHOR_05953	74.09		3928	jgi|Ustma1|3928|UM03928	74.4	CBM13	Modules of approx. 150 residues which always appear as a threefold internal repeat. The only apparent exception to this, xylanase II of Actinomadura sp. FC7 (GenBank U08894), is in fact not completely sequenced. These modules were first identified in several plant lectins such as ricin or agglutinin of Ricinus communis which bind galactose residues. The three-dimensional structure of a plant lect…	uma:UM03928.1	K00924	E2.7.1.-	--	--	Unclassified; Cellular Processes and Signaling; Signal transduction mechanisms	5270.UM03928.1	COG0515	Serine/threonine protein kinase	RTKL	gi|343425007|emb|CBQ68544.1|	related to serine/threonine protein kinase [Sporisorium reilianum SRZ2]	77.58	4	|GO:0004672; protein kinase activity; Molecular Function|GO:0004674; protein serine/threonine kinase activity; Molecular Function|GO:0005524; ATP binding; Molecular Function|GO:0006468; protein phosphorylation; Biological Process	9	|IPR000719; Protein kinase, catalytic domain|IPR002290; Serine/threonine-protein kinase domain|IPR008271; Serine/threonine-protein kinase, active site|IPR011009; Protein kinase-like domain|IPR017441; Protein kinase, ATP binding site|IPR017442; Serine/threonine-protein kinase-like domain|IPR020635; Tyrosine-protein kinase, catalytic domain|IPR020636; Calcium/calmodulin-dependent protein kinase-lik…
scaffold23	210267	G/A_1824.33_48_Hom	NON_SYNONYMOUS_CODING	g2418	12805261	12810834		scaffold23	PHI:1058	MoSNF1	ABF48563	TX:148305	Magnaporthe grisea	Reduced virulence		UM03928	74.4	sr14833	76.75		UHOR_05953	74.09		3928	jgi|Ustma1|3928|UM03928	74.4	CBM13	Modules of approx. 150 residues which always appear as a threefold internal repeat. The only apparent exception to this, xylanase II of Actinomadura sp. FC7 (GenBank U08894), is in fact not completely sequenced. These modules were first identified in several plant lectins such as ricin or agglutinin of Ricinus communis which bind galactose residues. The three-dimensional structure of a plant lect…	uma:UM03928.1	K00924	E2.7.1.-	--	--	Unclassified; Cellular Processes and Signaling; Signal transduction mechanisms	5270.UM03928.1	COG0515	Serine/threonine protein kinase	RTKL	gi|343425007|emb|CBQ68544.1|	related to serine/threonine protein kinase [Sporisorium reilianum SRZ2]	77.58	4	|GO:0004672; protein kinase activity; Molecular Function|GO:0004674; protein serine/threonine kinase activity; Molecular Function|GO:0005524; ATP binding; Molecular Function|GO:0006468; protein phosphorylation; Biological Process	9	|IPR000719; Protein kinase, catalytic domain|IPR002290; Serine/threonine-protein kinase domain|IPR008271; Serine/threonine-protein kinase, active site|IPR011009; Protein kinase-like domain|IPR017441; Protein kinase, ATP binding site|IPR017442; Serine/threonine-protein kinase-like domain|IPR020635; Tyrosine-protein kinase, catalytic domain|IPR020636; Calcium/calmodulin-dependent protein kinase-lik…
scaffold23	209427	T/A_1912.04_53_Hom	NON_SYNONYMOUS_CODING	g2418	12805261	12810834		scaffold23	PHI:1058	MoSNF1	ABF48563	TX:148305	Magnaporthe grisea	Reduced virulence		UM03928	74.4	sr14833	76.75		UHOR_05953	74.09		3928	jgi|Ustma1|3928|UM03928	74.4	CBM13	Modules of approx. 150 residues which always appear as a threefold internal repeat. The only apparent exception to this, xylanase II of Actinomadura sp. FC7 (GenBank U08894), is in fact not completely sequenced. These modules were first identified in several plant lectins such as ricin or agglutinin of Ricinus communis which bind galactose residues. The three-dimensional structure of a plant lect…	uma:UM03928.1	K00924	E2.7.1.-	--	--	Unclassified; Cellular Processes and Signaling; Signal transduction mechanisms	5270.UM03928.1	COG0515	Serine/threonine protein kinase	RTKL	gi|343425007|emb|CBQ68544.1|	related to serine/threonine protein kinase [Sporisorium reilianum SRZ2]	77.58	4	|GO:0004672; protein kinase activity; Molecular Function|GO:0004674; protein serine/threonine kinase activity; Molecular Function|GO:0005524; ATP binding; Molecular Function|GO:0006468; protein phosphorylation; Biological Process	9	|IPR000719; Protein kinase, catalytic domain|IPR002290; Serine/threonine-protein kinase domain|IPR008271; Serine/threonine-protein kinase, active site|IPR011009; Protein kinase-like domain|IPR017441; Protein kinase, ATP binding site|IPR017442; Serine/threonine-protein kinase-like domain|IPR020635; Tyrosine-protein kinase, catalytic domain|IPR020636; Calcium/calmodulin-dependent protein kinase-lik…
scaffold23	216527	G/C_1786.26_51_Hom	NON_SYNONYMOUS_CODING	g2422	12815908	12818418		scaffold23	PHI:799	MGG_03530	EDJ94565	TX:148305	Magnaporthe grisea	Reduced virulence		UM03934	68.48	sr14838	74.05		UHOR_05958	69.64		3934	jgi|Ustma1|3934|UM03934	68.48			spo:SPAC24B11.10c	K07126	K07126	--	--	Unclassified; Poorly Characterized; General function prediction only	5270.UM03934.1	COG0790	FOG: TPR repeat, SEL1 subfamily	R	gi|343425012|emb|CBQ68549.1|	related to SKT5-activator of chitin synthase III [Sporisorium reilianum SRZ2]	72.69	1	|GO:0005488; binding; Molecular Function	2	|IPR006597; Sel1-like|IPR011990; Tetratricopeptide-like helical
scaffold23	217390	G/T_2690.23_70_Hom	NON_SYNONYMOUS_CODING	g2422	12815908	12818418		scaffold23	PHI:799	MGG_03530	EDJ94565	TX:148305	Magnaporthe grisea	Reduced virulence		UM03934	68.48	sr14838	74.05		UHOR_05958	69.64		3934	jgi|Ustma1|3934|UM03934	68.48			spo:SPAC24B11.10c	K07126	K07126	--	--	Unclassified; Poorly Characterized; General function prediction only	5270.UM03934.1	COG0790	FOG: TPR repeat, SEL1 subfamily	R	gi|343425012|emb|CBQ68549.1|	related to SKT5-activator of chitin synthase III [Sporisorium reilianum SRZ2]	72.69	1	|GO:0005488; binding; Molecular Function	2	|IPR006597; Sel1-like|IPR011990; Tetratricopeptide-like helical
scaffold3	14319	G/C_2371.62_58_Hom	NON_SYNONYMOUS_CODING	g2439	683980	685566		scaffold3	PHI:423	VAD1	AAV41010	TX:5207	Cryptococcus neoformans	Reduced virulence		UM00242	76.36	sr11594	78.15		UHOR_00378	66.8		242	jgi|Ustma1|242|UM00242	76.36			cne:CNH00280	K01529	E3.6.1.-	--	--	Unclassified; Metabolism; Others	5270.UM00242.1	fuNOG06720	Atp-Binding RNA helicase involved in the biogenesis of 60S ribosomal subunits and is required for the normal formation of 25S and 5.8S	J	gi|71003417|ref|XP_756389.1|	hypothetical protein UM00242.1 [Ustilago maydis 521]	64.99	4	|GO:0003676; nucleic acid binding; Molecular Function|GO:0004386; helicase activity; Molecular Function|GO:0005524; ATP binding; Molecular Function|GO:0008026; ATP-dependent helicase activity; Molecular Function	6	|IPR000629; RNA helicase, ATP-dependent, DEAD-box, conserved site|IPR001650; Helicase, C-terminal|IPR011545; DNA/RNA helicase, DEAD/DEAH box type, N-terminal|IPR014001; DEAD-like helicase, N-terminal|IPR014014; RNA helicase, DEAD-box type, Q motif|IPR014021; Helicase, superfamily 1/2, ATP-binding domain
scaffold3	103603	A/G_3978.47_96_Hom	NON_SYNONYMOUS_CODING	g2471	595022	595633		scaffold3	PHI:1048	CTB7	ABK64184	TX:29003	Cercospora nicotianae	Reduced virulence		UM00210	64.53	sr11556	62.07		UHOR_00327	59.8		210	jgi|Ustma1|210|UM00210	64.53			mra:MRA_0582	K00540	E1.-.-.-	--	--	Unclassified; Metabolism; Others	5270.UM00210.1	fuNOG14946	Annotation not available	C	gi|71003353|ref|XP_756357.1|	hypothetical protein UM00210.1 [Ustilago maydis 521]	64.53	2	|GO:0004497; monooxygenase activity; Molecular Function|GO:0055114; oxidation-reduction process; Biological Process	1	|IPR002938; Monooxygenase, FAD-binding
scaffold3	117597	T/G_2580.96_62_Hom	NON_SYNONYMOUS_CODING	g2477	580065	583463		scaffold3	PHI:440	PMR1	CAB87245	TX:5476	Candida albicans	Reduced virulence		UM00204	86.14	sr11550	87.63		UHOR_00318	85.4		204	jgi|Ustma1|204|UM00204	86.14			uma:UM00204.1	K01537	E3.6.3.8	Ca2+-transporting ATPase	3.6.3.8	Unclassified; Metabolism; Energy metabolism	5270.UM00204.1	COG0474	Cation transport ATPase	P	gi|323507729|emb|CBQ67600.1|	related to Ca2+-transporting ATPase [Sporisorium reilianum SRZ2]	87.63	9	|GO:0003824; catalytic activity; Molecular Function|GO:0005524; ATP binding; Molecular Function|GO:0006754; ATP biosynthetic process; Biological Process|GO:0006812; cation transport; Biological Process|GO:0008152; metabolic process; Biological Process|GO:0015662; ATPase activity, coupled to transmembrane movement of ions, phosphorylative mechanism; Molecular Function|GO:0016020; membrane; Cellula…	12	|IPR001757; ATPase, P-type, K/Mg/Cd/Cu/Zn/Na/Ca/Na/H-transporter|IPR004014; ATPase, P-type cation-transporter, N-terminal|IPR005834; Haloacid dehalogenase-like hydrolase|IPR006068; ATPase, P-type cation-transporter, C-terminal|IPR006414; ATPase, P-type, potassium/sodium efflux, fungal|IPR008250; ATPase, P-type, ATPase-associated domain|IPR018303; ATPase, P-type phosphorylation site|IPR023214; HAD…
scaffold6	341105	A/G_3448.16_82_Hom	NON_SYNONYMOUS_CODING	g257	10494269	10495456		scaffold6	PHI:598	THIOL	ABB55459	TX:5022	Leptosphaeria maculans	Reduced virulence		UM03298	94.67	sr14298	89.87		UHOR_05133	91.2		3298	jgi|Ustma1|3298|UM03298	94.67			uma:UM03298.1	K07508	ACAA2	acetyl-CoA acyltransferase 2	2.3.1.16	Metabolism; Lipid Metabolism; Fatty acid elongation in mitochondria [PATH:ko00062] Metabolism; Lipid Metabolism; Fatty acid metabolism [PATH:ko00071] Metabolism; Amino Acid Metabolism; Valine, leucine and isoleucine degradation [PATH:ko00280] Metabolism; Xenobiotics Biodegradation and Metabolism; Benzoate degradation via hydroxylation [PATH:ko00362]	5270.UM03298.1	COG0183	Acetyl-CoA acetyltransferase	I	gi|71018429|ref|XP_759445.1|	hypothetical protein UM03298.1 [Ustilago maydis 521]	94.75	3	|GO:0003824; catalytic activity; Molecular Function|GO:0008152; metabolic process; Biological Process|GO:0016747; transferase activity, transferring acyl groups other than amino-acyl groups; Molecular Function	8	|IPR002155; Thiolase|IPR016038; Thiolase-like, subgroup|IPR016039; Thiolase-like|IPR020610; Thiolase, active site|IPR020613; Thiolase, conserved site|IPR020615; Thiolase, acyl-enzyme intermediate active site|IPR020616; Thiolase, N-terminal|IPR020617; Thiolase, C-terminal
scaffold3	522285	T/A_3919.04_95_Hom	NON_SYNONYMOUS_CODING	g2633	176251	177303		scaffold3	PHI:616	sseA	AAO68047	TX:216597	Salmonella enterica	Reduced virulence		UM00059	87.62	sr11391	89.23		UHOR_00102	89.23		59	jgi|Ustma1|59|UM00059	87.62			cne:CND03690	K01010	E2.8.1.1, sseA	thiosulfate sulfurtransferase	2.8.1.1	Unclassified; Cellular Processes and Signaling; Inorganic ion transport and metabolism	5270.UM00059.1	fuNOG05123	Thiosulfate sulfurtransferase	V	gi|323507569|emb|CBQ67440.1|	related to 3-mercaptopyruvate sulfurtransferase [Sporisorium reilianum SRZ2]	89.23			1	|IPR001763; Rhodanese-like
scaffold3	546041	G/A_3523.36_85_Hom	NON_SYNONYMOUS_CODING	g2642	151354	154363		scaffold3	PHI:197	ALO1	AAC98913	TX:5476	Candida albicans	Reduced virulence		UM00051	79.94	sr11382	84.85		UHOR_00092	80.8		51	jgi|Ustma1|51|UM00051	79.94			cin:100180753	K00103	E1.1.3.8	L-gulonolactone oxidase	1.1.3.8	Metabolism; Carbohydrate Metabolism; Ascorbate and aldarate metabolism [PATH:ko00053]	5270.UM00051.1	COG0277	FAD/FMN-containing dehydrogenases	C	gi|323507560|emb|CBQ67431.1|	related to L-gulonolactone oxidase [Sporisorium reilianum SRZ2]	84.75	6	|GO:0003824; catalytic activity; Molecular Function|GO:0003885; D-arabinono-1,4-lactone oxidase activity; Molecular Function|GO:0016020; membrane; Cellular Component|GO:0016491; oxidoreductase activity; Molecular Function|GO:0050660; FAD or FADH2 binding; Molecular Function|GO:0055114; oxidation-reduction process; Biological Process	4	|IPR006094; FAD linked oxidase, N-terminal|IPR007173; D-arabinono-1,4-lactone oxidase|IPR016166; FAD-binding, type 2|IPR016167; FAD-binding, type 2, subdomain 1
scaffold6	382734	T/C_2433.04_59_Hom	NON_SYNONYMOUS_CODING	g271	10535965	10539540		scaffold6	PHI:515	UKB1	AAL93208	TX:5270	Ustilago maydis	Reduced virulence		UM03315	77.33	sr14314	79		UHOR_05156	77.88		3315	jgi|Ustma1|3315|UM03315	77.33	CBM13	Modules of approx. 150 residues which always appear as a threefold internal repeat. The only apparent exception to this, xylanase II of Actinomadura sp. FC7 (GenBank U08894), is in fact not completely sequenced. These modules were first identified in several plant lectins such as ricin or agglutinin of Ricinus communis which bind galactose residues. The three-dimensional structure of a plant lect…	kla:KLLA0B12716g	K08282	E2.7.11.1	non-specific serine/threonine protein kinase	2.7.11.1	Unclassified; Cellular Processes and Signaling; Signal transduction mechanisms	5270.UM03315.1	KOG0598	Ribosomal protein S6 kinase and related proteins	RT	gi|319411677|emb|CBQ73721.1|	serine/threonine protein kinase B-related Ukb1 [Sporisorium reilianum SRZ2]	79.19	4	|GO:0004672; protein kinase activity; Molecular Function|GO:0004674; protein serine/threonine kinase activity; Molecular Function|GO:0005524; ATP binding; Molecular Function|GO:0006468; protein phosphorylation; Biological Process	8	|IPR000719; Protein kinase, catalytic domain|IPR000961; AGC-kinase, C-terminal|IPR002290; Serine/threonine-protein kinase domain|IPR008271; Serine/threonine-protein kinase, active site|IPR011009; Protein kinase-like domain|IPR017442; Serine/threonine-protein kinase-like domain|IPR017892; Protein kinase, C-terminal|IPR020635; Tyrosine-protein kinase, catalytic domain
scaffold22	92147	T/C_3013.44_74_Hom	NON_SYNONYMOUS_CODING	g2728	2865715	2866497		scaffold22	PHI:804	MGG_08628	EDJ94907	TX:148305	Magnaporthe grisea	Reduced virulence		UM00690	77.2	sr11977	82.3		UHOR_01061	80.08	Protcomp	690	jgi|Ustma1|690|UM00690	77.2			uma:UM00690.1	K07573	CSL4, EXOSC1	exosome complex component CSL4	--	Genetic Information Processing; Folding, Sorting and Degradation; RNA degradation [PATH:ko03018]	5270.UM00690.1	fuNOG04829	Exosome 3'->5 protein	J	gi|71004342|ref|XP_756837.1|	hypothetical protein UM00690.1 [Ustilago maydis 521]	77.21			1	|IPR019495; Exosome complex, component CSL4
scaffold22	233719	T/A_3143.81_78_Hom	NON_SYNONYMOUS_CODING	g2780	2722986	2724540		scaffold22	PHI:911	um11451		TX:5270	Ustilago maydis	Reduced virulence		UM00643	71.2	sr11922	84.04		UHOR_00983	83.88		643	jgi|Ustma1|643|UM00643	71.2			uma:UM00643.1	K12179	COPS6, CSN6	COP9 signalosome complex subunit 6	--	Genetic Information Processing; Folding, Sorting and Degradation; Ubiquitin system [BR:ko04121]	5270.UM00643.1	KOG3050	COP9 signalosome, subunit CSN6	OT	gi|323508185|emb|CBQ68056.1|	related to COP9 signalosome complex subunit 6 [Sporisorium reilianum SRZ2]	81.18	1	|GO:0005515; protein binding; Molecular Function	1	|IPR000555; Mov34/MPN/PAD-1
scaffold22	366002	A/G_3308.68_79_Hom	NON_SYNONYMOUS_CODING	g2821	2591172	2594438		scaffold22	PHI:882	MGG_04985	EDJ95433	TX:148305	Magnaporthe grisea	Reduced virulence		UM03431	32.43	sr11884	65.95		UHOR_00942	61.55		3431	jgi|Ustma1|3431|UM03431	32.43									4952.YALI0E12001g	KOG1488	Translational repressor Pumilio/PUF3 and related RNA-binding proteins (Puf superfamily)	J	gi|323508147|emb|CBQ68018.1|	related to PUF3-transcript-specific regulator of mRNA degradation [Sporisorium reilianum SRZ2]	69.6	2	|GO:0003723; RNA binding; Molecular Function|GO:0005488; binding; Molecular Function	3	|IPR001313; Pumilio RNA-binding repeat|IPR011989; Armadillo-like helical|IPR016024; Armadillo-type fold
scaffold9	135792	A/T_2538.85_67_Hom	NON_SYNONYMOUS_CODING	g2889	11154118	11158598		scaffold9	PHI:683	NRG1	ABF69301	TX:5207	Cryptococcus neoformans	Reduced virulence		UM01255	67.71	sr10330	79.63		UHOR_01885	78.76		1255	jgi|Ustma1|1255|UM01255	67.71			xtr:100144679	K09205	KLF3_8_12	krueppel-like factor 3/8/12	--	Genetic Information Processing; Transcription; Transcription factors [BR:ko03000]					gi|343427135|emb|CBQ70663.1|	conserved hypothetical protein [Sporisorium reilianum SRZ2]	79.17	3	|GO:0003676; nucleic acid binding; Molecular Function|GO:0005622; intracellular; Cellular Component|GO:0008270; zinc ion binding; Molecular Function	3	|IPR007087; Zinc finger, C2H2-type|IPR013087; Zinc finger, C2H2-type/integrase, DNA-binding|IPR015880; Zinc finger, C2H2-like
scaffold9	138783	G/T_2290.88_58_Hom	NON_SYNONYMOUS_CODING	g2889	11154118	11158598		scaffold9	PHI:683	NRG1	ABF69301	TX:5207	Cryptococcus neoformans	Reduced virulence		UM01255	67.71	sr10330	79.63		UHOR_01885	78.76		1255	jgi|Ustma1|1255|UM01255	67.71			xtr:100144679	K09205	KLF3_8_12	krueppel-like factor 3/8/12	--	Genetic Information Processing; Transcription; Transcription factors [BR:ko03000]					gi|343427135|emb|CBQ70663.1|	conserved hypothetical protein [Sporisorium reilianum SRZ2]	79.17	3	|GO:0003676; nucleic acid binding; Molecular Function|GO:0005622; intracellular; Cellular Component|GO:0008270; zinc ion binding; Molecular Function	3	|IPR007087; Zinc finger, C2H2-type|IPR013087; Zinc finger, C2H2-type/integrase, DNA-binding|IPR015880; Zinc finger, C2H2-like
scaffold9	158463	T/C_3776.35_90_Hom	NON_SYNONYMOUS_CODING	g2897	11176806	11177939		scaffold9	PHI:211	CaTUP1	AAB63195	TX:5476	Candida albicans	Reduced virulence		UM01260	79.37	sr10338	92.06		UHOR_01895	89.66		1260	jgi|Ustma1|1260|UM01260	79.37			uma:UM01260.1	K12857	SNRNP40, PRP8BP	Prp8 binding protein	--	Genetic Information Processing; Transcription; Spliceosome [PATH:ko03040] Genetic Information Processing; Transcription; Spliceosome [BR:ko03041]	5270.UM01260.1	KOG0265	U5 snRNP-specific protein-like factor and related proteins	A	gi|343427143|emb|CBQ70671.1|	probable U5 snRNP-specific 40 kD protein (novel WD-40 repeat protein) [Sporisorium reilianum SRZ2]	92.06	1	|GO:0005515; protein binding; Molecular Function	8	|IPR001680; WD40 repeat|IPR011046; WD40 repeat-like-containing domain|IPR015943; WD40/YVTN repeat-like-containing domain|IPR017986; WD40-repeat-containing domain|IPR019775; WD40 repeat, conserved site|IPR019781; WD40 repeat, subgroup|IPR019782; WD40 repeat 2|IPR020472; G-protein beta WD-40 repeat
scaffold9	213113	C/G_2172.7_59_Hom	NON_SYNONYMOUS_CODING	g2921	11230824	11234612		scaffold9	PHI:259	GPI7	AAL83897	TX:5476	Candida albicans	Reduced virulence		UM03469	59.66	sr14460	60.57		UHOR_05343	60.16		3469	jgi|Ustma1|3469|UM03469	59.66			uma:UM03469.1	K05288	PIGO	phosphatidylinositol glycan, class O	--	Metabolism; Glycan Biosynthesis and Metabolism; Glycosylphosphatidylinositol(GPI)-anchor biosynthesis [PATH:ko00563]	5270.UM03469.1	COG1524	Uncharacterized proteins of the AP superfamily	R	gi|319411827|emb|CBQ73870.1|	related to GPI13-protein involved in glycosylphosphatidylinositol biosynthesis [Sporisorium reilianum SRZ2]	59.25	2	|GO:0003824; catalytic activity; Molecular Function|GO:0008152; metabolic process; Biological Process	3	|IPR002591; Type I phosphodiesterase/nucleotide pyrophosphatase/phosphate transferase|IPR017849; Alkaline phosphatase-like, alpha/beta/alpha|IPR017850; Alkaline-phosphatase-like, core domain
scaffold9	214321	C/G_2339.42_78_Hom	NON_SYNONYMOUS_CODING	g2921	11230824	11234612		scaffold9	PHI:259	GPI7	AAL83897	TX:5476	Candida albicans	Reduced virulence		UM03469	59.66	sr14460	60.57		UHOR_05343	60.16		3469	jgi|Ustma1|3469|UM03469	59.66			uma:UM03469.1	K05288	PIGO	phosphatidylinositol glycan, class O	--	Metabolism; Glycan Biosynthesis and Metabolism; Glycosylphosphatidylinositol(GPI)-anchor biosynthesis [PATH:ko00563]	5270.UM03469.1	COG1524	Uncharacterized proteins of the AP superfamily	R	gi|319411827|emb|CBQ73870.1|	related to GPI13-protein involved in glycosylphosphatidylinositol biosynthesis [Sporisorium reilianum SRZ2]	59.25	2	|GO:0003824; catalytic activity; Molecular Function|GO:0008152; metabolic process; Biological Process	3	|IPR002591; Type I phosphodiesterase/nucleotide pyrophosphatase/phosphate transferase|IPR017849; Alkaline phosphatase-like, alpha/beta/alpha|IPR017850; Alkaline-phosphatase-like, core domain
scaffold9	213173	C/G_2471.73_65_Hom	NON_SYNONYMOUS_CODING	g2921	11230824	11234612		scaffold9	PHI:259	GPI7	AAL83897	TX:5476	Candida albicans	Reduced virulence		UM03469	59.66	sr14460	60.57		UHOR_05343	60.16		3469	jgi|Ustma1|3469|UM03469	59.66			uma:UM03469.1	K05288	PIGO	phosphatidylinositol glycan, class O	--	Metabolism; Glycan Biosynthesis and Metabolism; Glycosylphosphatidylinositol(GPI)-anchor biosynthesis [PATH:ko00563]	5270.UM03469.1	COG1524	Uncharacterized proteins of the AP superfamily	R	gi|319411827|emb|CBQ73870.1|	related to GPI13-protein involved in glycosylphosphatidylinositol biosynthesis [Sporisorium reilianum SRZ2]	59.25	2	|GO:0003824; catalytic activity; Molecular Function|GO:0008152; metabolic process; Biological Process	3	|IPR002591; Type I phosphodiesterase/nucleotide pyrophosphatase/phosphate transferase|IPR017849; Alkaline phosphatase-like, alpha/beta/alpha|IPR017850; Alkaline-phosphatase-like, core domain
scaffold9	214208	C/T_2435.52_65_Hom	NON_SYNONYMOUS_CODING	g2921	11230824	11234612		scaffold9	PHI:259	GPI7	AAL83897	TX:5476	Candida albicans	Reduced virulence		UM03469	59.66	sr14460	60.57		UHOR_05343	60.16		3469	jgi|Ustma1|3469|UM03469	59.66			uma:UM03469.1	K05288	PIGO	phosphatidylinositol glycan, class O	--	Metabolism; Glycan Biosynthesis and Metabolism; Glycosylphosphatidylinositol(GPI)-anchor biosynthesis [PATH:ko00563]	5270.UM03469.1	COG1524	Uncharacterized proteins of the AP superfamily	R	gi|319411827|emb|CBQ73870.1|	related to GPI13-protein involved in glycosylphosphatidylinositol biosynthesis [Sporisorium reilianum SRZ2]	59.25	2	|GO:0003824; catalytic activity; Molecular Function|GO:0008152; metabolic process; Biological Process	3	|IPR002591; Type I phosphodiesterase/nucleotide pyrophosphatase/phosphate transferase|IPR017849; Alkaline phosphatase-like, alpha/beta/alpha|IPR017850; Alkaline-phosphatase-like, core domain
scaffold9	214371	G/A_2896.84_79_Hom	NON_SYNONYMOUS_CODING	g2921	11230824	11234612		scaffold9	PHI:259	GPI7	AAL83897	TX:5476	Candida albicans	Reduced virulence		UM03469	59.66	sr14460	60.57		UHOR_05343	60.16		3469	jgi|Ustma1|3469|UM03469	59.66			uma:UM03469.1	K05288	PIGO	phosphatidylinositol glycan, class O	--	Metabolism; Glycan Biosynthesis and Metabolism; Glycosylphosphatidylinositol(GPI)-anchor biosynthesis [PATH:ko00563]	5270.UM03469.1	COG1524	Uncharacterized proteins of the AP superfamily	R	gi|319411827|emb|CBQ73870.1|	related to GPI13-protein involved in glycosylphosphatidylinositol biosynthesis [Sporisorium reilianum SRZ2]	59.25	2	|GO:0003824; catalytic activity; Molecular Function|GO:0008152; metabolic process; Biological Process	3	|IPR002591; Type I phosphodiesterase/nucleotide pyrophosphatase/phosphate transferase|IPR017849; Alkaline phosphatase-like, alpha/beta/alpha|IPR017850; Alkaline-phosphatase-like, core domain
[truncated: 3,978 more rows]

## Sheet: Sheet2
38 of the structural changed pathogenicity related genes
[truncated: 39 more rows]

## Sheet: Sheet 3
List of the number of statistical mutated genes in mutation types and functional types
[truncated: 11 more rows]
